# Supplementary material for: DNA methylomic homogeneity and heterogeneity in muscles and testes throughout pig adulthood
Source: Aging (Albany NY). 2020 Nov 20;12(24):25412–31. doi: 10.18632/aging.104143 (PMC7803572; doi:10.18632/aging.104143)
Supplement: Supplementary Table 2 [file aging-12-104143-s003.txt]

Supplementary Table 2. The differentially expressed genes with a promotor DMR between LDs and testes.
geneName	TotalNum	exonLength	LW1	LW2	LW3	LW4	S0003_M	S0005_M	S0007_M	S1007_M	S1011_M	S1023_M	S1119_M	S1127_M	S0003_T	S0005_T	S0007_T	S1007_T	S1011_T	S1023_T	S1119_T	S1127_T	muscle.mean.express	testis.mean.express	wilcox.P.express
ENSSSCG00000041881	20	8801	3.1059	0.5035	0.5899	0.6295	0.0426	0.0527	0.024	0.1142	0.0667	0.1381	0.1308	0.0504	0	0	0	0	0	0	0	0	0.454	0	1.53E-04
ENSSSCG00000043002	5	8759	0.7141	0.2275	0.0406	0.3579	0.0604	0	0.056	0	0.0554	0	0.0397	0.0228	0	0	0	0	0	0	0	0	0.1312	0	2.72E-03
ENSSSCG00000046031	11	4267	3.7833	0.4441	0.4198	0.5267	2.7752	3.3719	5.1628	6.6369	2.0692	3.3796	3.9235	0.8327	0.0262	0	0.0343	0.3449	0.04	0	0.0398	0	2.7771	0.0606	2.42E-04
ENSSSCG00000022580	5	1548	0	0	0	0	0	0	0	0	0	0	0	0	0	0.3416	1.2277	0.3169	2.3167	1.359	0.4388	0.7857	0	0.8483	1.72E-04
ENSSSCG00000036448	20	6253	0.1035	0.1358	0.2501	0.2869	0	0	0	0	0	0	0	0	0.6946	1.0518	0.3788	1.0206	0.9725	0.3975	0.6014	0.4916	0.0647	0.7011	1.53E-04
ENSSSCG00000048582	5	7041	0	0	0	0	0	0	0	0	0	0	0	0	0	0.0612	0	0	0.0409	0.0629	0.0154	0.1574	0	0.0422	2.78E-03
TAGAP	15	5245	0	0	0.0324	0.0663	0	0	0	0	0	0	0	0	0	0.3975	0.038	0.3387	0.2562	0.1512	0.0279	0.3117	0.0082	0.1901	1.54E-03
EYA4	7	5941	0.0242	0	0.1279	0.0242	0.1243	0.0182	0	0.021	0.0195	0	0.0242	0	0	0	0	0	0	0	0	0	0.032	0	5.99E-03
ENSSSCG00000045624	11	6396	9.897	3.9111	4.9662	5.1868	1.2477	0.489	0.3739	0.2407	0.3851	0.5374	0.16	0.7669	0	0	0	0	0	0	0	0	2.3468	0	1.53E-04
ENSSSCG00000045461	22	1772	1.155	2.399	2.8912	0.8219	0.0958	0.1961	0.2249	0.1337	0.3159	0	0	0	0	0	0	0	0	0	0.1264	0	0.6861	0.0158	6.52E-03
ENSSSCG00000044113	7	6319	0.3608	0.2732	0.1403	0.0856	0.0438	0.5143	0.1284	0.4006	0.4316	0.9994	0.7937	0.5009	0	0	0	0	0.0183	0	0	0	0.3894	0.0023	1.81E-04
ENSSSCG00000046419	20	6967	0	0.0211	0	0.0826	0	0	0.0596	0.0538	0.0166	0.0908	0.103	0	0.0436	0.475	0.4028	0.1397	0.8151	0.3229	0.2162	1.0901	0.0356	0.4382	9.54E-04
BACH2	18	6862	0.076	0.1452	0.0863	0.0653	0.0385	0.0639	0.0238	0.0249	0.0707	0	0.0506	0.0581	0	0	0	0.0639	0	0.0249	0	0.0247	0.0586	0.0142	7.80E-03
ENSSSCG00000045384	8	2442	0	0.1339	0	0	0	0	0	0	0	0	0	0	0.979	0.0663	0.2781	0.0711	0.2448	0.0485	0.1834	0.3248	0.0112	0.2745	1.71E-04
ALDH1A2	25	4380	0.291	0.0482	0.1966	0.4024	33.1025	18.3286	4.0806	6.3716	12.7442	9.6743	6.5877	12.1372	3.7029	49.9944	18.8414	31.1061	39.1538	23.3625	37.6318	33.8174	8.6637	29.7013	2.99E-03
CYP19A1	6	6953	0.1176	0	0	0.0244	0	0	0	0	0	0	0	0.0491	0.5586	7.082	4.5229	1.2899	3.4239	3.8969	4.6581	4.3103	0.0159	3.7178	1.22E-04
B2M	21	8037	10.0524	9.7705	8.7243	9.5428	6.3162	7.7489	8.0762	12.2177	7.2286	6.9297	12.5602	14.6805	3.2421	1.1423	5.0003	3.929	3.8449	1.5724	3.1008	2.1761	9.4873	3.001	1.59E-05
CAPN3	53	4145	8.1327	5.5021	9.1117	8.7343	3.9822	2.4169	2.9761	6.1546	0.6286	0.7563	1.3714	2.2573	0	0.2472	0.1171	0	0.0838	0.0962	0.0286	0.2431	4.3354	0.102	2.46E-04
KLF13	24	12288	50.3217	17.6947	16.3908	29.8032	23.7521	13.9287	22.2664	20.4291	23.5691	17.2289	31.3311	21.5534	3.3187	13.1882	15.065	8.7703	10.8499	10.9796	10.3145	2.3252	24.0224	9.3514	3.18E-05
ENSSSCG00000051592	5	5414	0.2114	0.2523	0.1196	0.2823	0.1284	0.1104	0.0875	0.1654	0	0	0.151	0	0.2391	0.5332	0.706	0.4418	0.3719	0.2482	0.1953	0.27	0.1257	0.3757	2.27E-03
SERPINB11	6	1681	1.5413	1.0569	1.2655	3.7748	3.3048	9.0454	5.4858	3.2731	5.1515	1.2403	8.0622	0.4228	0.1998	0.3146	1.3915	0.2918	1.727	0	0.101	0.5168	3.6354	0.5678	2.16E-03
ENSSSCG00000050768	6	11569	0.0484	0.0229	0.0885	0.0848	0	0	0	0.015	0	0	0.0387	0	0	0.3674	0.1476	0.1679	0.3229	0.3755	0.2067	0.4607	0.0249	0.2561	2.41E-03
ENSSSCG00000028092	7	4767	19.2701	20.1919	31.1476	23.1068	10.2875	8.0698	10.059	13.4104	9.0992	9.641	13.6066	10.1324	207.9574	56.3757	104.2604	83.9985	46.7374	28.8102	69.4622	13.9863	14.8352	76.4485	3.02E-04
ENSSSCG00000051207	6	3144	0.094	0	0.0441	0.1988	0.2211	0.0671	0.137	0.1401	0.0967	0.183	0.047	0	0	0	0	0	0	0	0	0	0.1024	0	1.13E-03
ENSSSCG00000044731	9	821	0	0	0	0	0	0	0	0	0	0	0	0	0	0.8762	0.3598	0	0.5061	0.4567	0.1411	1.5417	0	0.4852	7.34E-04
ADAMTSL1	13	8159	3.2523	1.9929	3.4044	4.0479	0.7954	0.2975	0.0208	0.1917	0.1221	0.1742	0.1372	0.0648	0	0.0601	0.2721	0	0.1041	0.1065	0.0733	0.0435	1.2084	0.0824	9.72E-03
ENSSSCG00000048914	31	6339	0	0	0	0	0	0	0	0	0	0	0	0	0	0	0.1875	0.0274	0.0314	0.0561	0.0353	0.0626	0	0.05	7.34E-04
ALDH1A1	5	7503	9.4305	21.7474	20.6893	24.9114	24.4637	17.5528	24.1459	25.2889	8.2223	5.8319	12.7234	25.3865	3.5051	57.458	51.8242	507.2258	88.5082	30.293	32.0687	29.741	18.3662	100.078	4.10E-03
ALDOB	5	6980	2.0104	0.9453	0.2381	0.2686	0.0664	0.1209	2.5087	80.9439	1.0234	0.4741	0	0.062	0.0198	0.0537	0.0166	0.1813	0.0206	0	0	0.268	7.3885	0.07	9.64E-03
ENSSSCG00000043016	5	2072	0	0	0.0709	0.0733	0	0	0	0	0	0	0	0	0	3.2274	2.0136	0.3564	1.8794	3.2087	1.4478	2.1812	0.012	1.7893	6.26E-04
ENSSSCG00000044417	10	6697	0	0	0	0.1544	0	0	0	0	0	0	0.0219	0	0	0.6396	0.0969	0.0414	0.2053	0.3807	0.819	0.15	0.0147	0.2916	1.54E-03
TNC	8	8945	0.1471	0.2011	0.0764	1.3207	1.063	0.6604	0.0223	0.6356	3.8803	3.7834	5.1972	0.9322	0.0191	0.0724	0.038	0	0.1337	0.053	0.025	0.0296	1.4933	0.0464	7.15E-04
ENSSSCG00000046112	19	3290	0	0	0	0	0	0	0	0	0	0	0	0	0	0.0804	0	0	0	0.2459	0.1548	0.1056	0	0.0733	9.50E-03
TLR4	19	7943	2.628	3.0491	7.4895	12.2333	11.2973	5.8741	2.9886	4.6863	5.1477	5.1268	15.5006	3.0929	1.5138	1.3914	2.2558	0.7271	1.0324	1.8039	0.6128	0.0872	6.5929	1.1781	1.59E-05
ENSSSCG00000045158	7	1366	0	0	0	0	0	0	0	0	0	0	0	0	0	1.0645	0.5351	0	0.5001	1.0662	0.7458	0	0	0.489	2.78E-03
GSN	7	5919	929.5805	1109.1938	1340.4653	1454.7978	2038.6517	1145.512	407.7902	1007.6023	675.8533	623.0778	1098.7132	735.5965	196.4944	112.8829	244.3118	716.5006	140.2323	62.3663	65.7964	16.5235	1047.2362	194.3885	1.11E-04
ENSSSCG00000047019	7	1432	2.7564	1.1417	0.8348	1.8081	0.7114	0.2427	0.4175	0.0827	0	0.0923	0.3063	0.3425	0	0	0	0.1213	0	0	0	0	0.728	0.0152	1.08E-03
CERCAM	16	3156	24.6433	26.3171	30.4099	39.2261	18.6153	5.5603	6.0624	7.5058	6.6696	4.9008	12.0901	8.8587	17.0988	5.025	8.7158	4.3491	5.6204	3.7529	3.1219	4.3144	15.9049	6.4998	9.56E-03
PLPP7	12	6782	4.9692	2.4365	5.7339	7.4492	1.0827	0.4056	0.676	0.871	0.6171	0.2096	0.3467	0.2534	0	0.2652	0.1763	0.0239	0.2003	0.4099	0.382	0.0349	2.0876	0.1866	1.52E-03
CEL	5	2307	0.9791	1.9006	0.2567	0.5824	0.6303	0.3168	0.7087	0.148	0.0701	0	3.5397	0	0.1027	2.4752	2.3494	8.5548	3.0474	4.4414	4.1386	2.208	0.761	3.4147	7.75E-03
MYMK	7	1223	28.1062	23.7826	37.2579	41.1928	10.0872	5.095	10.3521	25.3635	6.8103	1.8121	6.4389	8.0539	5.3472	0.7042	1.2009	8.2017	3.7644	1.9325	0.6191	1.2458	17.0294	2.877	1.52E-03
ADAMTSL2	6	5845	4.4103	1.4757	2.042	3.4184	1.2459	0.8425	1.9024	3.2052	0.2837	0.1341	0.9725	0.6503	0.1958	0.5843	0.443	0.2615	0.5053	0.5797	0.3242	0.1532	1.7152	0.3809	5.49E-03
DBH	5	2706	0.0428	0	0	0	0	0	0	0	0	0	0	0	0	0.1628	0.0562	0.4253	0.1092	0.1199	0	0.231	0.0036	0.138	1.79E-03
ENSSSCG00000047673	14	1552	33.1315	5.571	4.3285	10.9027	1.5071	0.316	0.2201	0.1043	1.6411	0.4478	0.1284	1.0684	0	0.3407	0.0942	0.1053	0.11	0	0	0.1119	4.9472	0.0953	1.75E-03
RXRA	5	6754	0.17	0.1957	0.0675	0.2343	0.1094	0.1762	0.1436	0.2036	0.1716	0.2186	0.0638	0.1087	0.0225	0.0213	0.0219	0.016	0	0	0.0686	0.0312	0.1552	0.0227	4.45E-04
ENSSSCG00000014554	8	431	0	0	0	0	0	0	0	0	0	0	0	0	0	1.7038	1.0579	4.0057	2.399	1.0039	2.2496	0.29	0	1.5887	1.72E-04
ENSSSCG00000031903	17	9537	471.5886	61.3377	103.8719	114.1569	9.6476	8.5382	8.3676	26.4717	14.0235	6.5923	9.7267	6.8733	0	0	0.0122	0.0221	0	0	0.0159	0	70.0997	0.0063	2.22E-04
ENSSSCG00000046960	11	1970	0.0771	0	0	0	0	0.1269	0.1176	0	0.0729	0	0.3086	0	0	2.361	3.5858	0.1269	2.7058	3.4267	2.2586	9.8407	0.0586	3.0382	2.79E-03
ENSSSCG00000048733	24	4152	0.367	0.1204	0.1116	0.4065	0.4148	1.7332	1.0981	1.6979	0.7115	0.3647	1.301	0.301	0	0.0508	0.1037	0.0707	0	0	0.0356	0	0.719	0.0326	2.35E-04
ENSSSCG00000043589	12	1057	0	0	0	0	0	0	0	0	0	0	0	0	0	0.5482	0.5987	0	1.5284	0.5751	0.4083	0.1397	0	0.4748	7.34E-04
CABP2	5	987	0	0	0	0	0.2269	0	0	0	0	0	0	0	0.4039	0.48	0.6806	3.6163	0.5925	1.4909	1.9032	1.1477	0.0189	1.2894	6.03E-05
CD248	12	3250	18.8237	21.3307	23.9954	30.8637	13.3688	10.0444	4.7927	23.0993	16.7687	14.7258	38.4264	9.9366	8.0437	1.1223	4.3825	1.8634	2.1301	1.3638	1.7307	0.3209	18.848	2.6197	3.18E-05
BATF2	6	2246	1.8943	2.0012	2.6687	8.153	1.5967	1.441	0.1512	1.083	3.6382	1.7402	2.1436	11.1242	0.0651	0.6552	1.6727	0.6485	0.756	0.4641	0.2662	0.7383	3.1363	0.6583	2.16E-03
NRXN2	13	3993	0.1497	0	0.0561	0.0662	0	0	0.1711	0	0	0	0	0	0.1963	3.4431	3.9175	0.1228	2.3522	4.8633	3.2318	0.8702	0.0369	2.3746	2.87E-04
ENSSSCG00000040074	8	162	0	0	0	0	0	0	0	0	0.9989	0	0	0	0	4.1468	1.632	0	1.0092	3.1624	1.9979	0	0.0832	1.4935	7.74E-03
BEST1	13	3753	0	0	0.1409	0.039	0.1307	0	0	0	0	0	0.0316	0	0	0.3116	0.5228	0	0.6037	1.2216	0.463	0.531	0.0285	0.4567	9.41E-03
CLP1	25	2410	0.5516	0.1347	0.5747	0.2593	0	0.4377	0.0596	0.3047	0.2522	0	0.2452	0.1347	0	0.0519	0.0481	0	0	0.2438	0	0	0.2462	0.043	8.25E-03
SERPING1	5	2038	1.9254	1.3407	1.5881	3.9992	2.1313	1.6625	0.4068	0.6593	1.0378	1.2195	2.6474	0.8379	0	0.4166	0.682	0	0.2906	0.1648	0.1297	0	1.6213	0.2105	5.85E-04
ENSSSCG00000013194	6	951	0	0	0	0	0.1456	0	0	0	0	0	0	0	0	0.2275	0.2913	0.6572	0.4874	0	1.2074	0.3089	0.0121	0.3975	1.79E-03
ENSSSCG00000039933	5	945	0	0	0	0	0	0	0	0	0	0	0	0	0	0.1807	0.5137	0	0	0.2109	0.1253	0	0	0.1288	9.50E-03
FAM180B	14	1620	10.6976	25.2362	29.9285	23.3422	6.1429	6.156	1.6203	5.7225	2.995	1.329	1.7225	1.9701	0.1776	0.0912	0.0668	0.171	0.2315	0	0.1302	0.0886	9.7386	0.1196	1.59E-05
PACSIN3	15	6331	11.8168	5.9729	5.7408	9.2982	2.3692	1.0982	1.8327	3.1059	3.9436	1.8484	2.1588	2.5198	0	0.1094	0.4541	0.0366	0.6664	0.2494	0.1856	0	4.3088	0.2127	2.46E-04
ENSSSCG00000045700	18	4879	0	0	0	0	0	0	0	0	0	0	0	0	0	0.6655	0.1897	0	0.6367	1.05	0.5307	0.6264	0	0.4624	7.34E-04
EHF	14	12736	0.1916	0.1499	0.1193	0.3728	0.116	0	0	0.2061	0.0364	0.0331	0.0225	0.0461	0.1671	0.5083	1.2874	0.2633	0.435	0.3141	0.4731	0.8447	0.1078	0.5366	1.04E-03
SLC17A6	5	4237	0	0	0	0	0	0	0.1603	0	0	0	0	0	0	1.5049	0.8867	0.191	0.8416	0.246	0.9878	1.5095	0.0134	0.7709	3.57E-04
PTH	6	698	0.947	0	0.2342	0.4893	0	0	0	0	0	0	0	0	0	5.8718	2.0866	7.2979	6.223	7.1384	2.715	8.662	0.1392	4.9993	9.76E-04
MRVI1	5	7978	0.0952	0.1803	0.1481	0.1085	0.2083	0.0313	0.0436	0.0529	0.1439	0.0368	0.0381	0.0721	0.037	0.0271	0	0.0313	0	0.0264	0.1079	0	0.0966	0.0287	3.31E-03
ENSSSCG00000048072	12	1146	0	0	0	0	0	0	0	0	0	0	0	0	0	3.3453	0.893	0.2853	2.3842	2.5418	3.4078	3.6386	0	2.062	1.72E-04
ENSSSCG00000034569	6	23837	0.2186	0.6388	0.6322	1.0549	0.0206	0.086	0.0475	0.0356	0.2332	0.1254	0.0944	0.0047	0	0	0.0274	0.0287	0.0272	0.0071	0.0073	0	0.266	0.0122	2.27E-03
ENSSSCG00000050941	9	957	0	0	0	0	0	0	0	0	0	0	0	0	0	1.2709	1.6661	0.1238	0.585	1.2432	1.2221	3.9294	0	1.2551	1.72E-04
NLRP3	6	7787	1.5088	1.2101	1.6998	7.2652	2.8199	2.0989	0.5297	0.7738	1.7338	2.8017	2.7725	1.5028	0.1109	0.3984	0.5556	0.5692	0.0963	0.4316	0.2709	0	2.2264	0.3041	6.35E-05
ENSSSCG00000049001	6	4457	0.0383	0.0363	0.0381	0	0.0894	0	0	0	0	0	0	0	0	0.3508	0.5366	0.0797	0.201	0.4746	0.0328	0.9905	0.0168	0.3332	5.26E-03
PLVAP	5	2436	31.0509	25.3215	51.1591	86.2275	87.6207	48.0455	46.7387	77.3784	43.2412	98.1168	61.7482	54.5618	16.6579	2.1852	6.7914	1.2877	3.7527	1.642	1.4271	1.3856	59.2675	4.3912	1.59E-05
ENSSSCG00000031299	20	11041	0.286	0.266	0.1101	0.2736	0.0936	0.0392	0.1004	0.0792	0.063	0.172	0.078	0.1995	0	0	0.0535	0.1078	0.0376	0.034	0.0315	0.0573	0.1467	0.0402	2.30E-03
SYCE2	5	480	0	0	0.3406	0.3558	0	0	0.7239	0	0.2468	0.6998	0	0	0.3406	0.7115	3.3714	1.415	1.4479	0.4152	0.4935	0.6998	0.1972	1.1119	3.09E-03
RTBDN	7	3016	0	0	0	0	0	0	0	0	0	0.0487	0	0	0	0.9325	0.1837	0.2072	0.8837	1.259	0.809	1.4122	0.0041	0.7109	3.57E-04
ENSSSCG00000044107	5	942	0.1803	0	0	0	0	0	0	0	0	0	0	0	0	11.4418	10.4595	0	10.8636	10.5874	13.2339	13.9151	0.015	8.8127	1.79E-03
ENSSSCG00000037685	7	921	0	0	0	0	0	0	0	0	0	0	0	0	0	1.082	0.643	0	0.4306	0.9524	0.7101	0.5563	0	0.5468	7.34E-04
ENSSSCG00000041029	8	936	0	0	0	0	0	0	0	0	0	0	0	0	0	0.3589	0	0	0	0.3649	0.5187	0.3628	0	0.2007	9.50E-03
ENSSSCG00000045380	17	3099	0	0	0	0	0	0	0	0	0	0	0	0	0	0.3839	0.3774	0.1055	0.1102	0.1567	0.3835	0.4485	0	0.2457	1.72E-04
FCER2	6	4037	0.0861	0.0523	0	0.1091	0.0376	0.1069	0	0.0268	0.0686	0	0	0	0	6.0026	5.1953	0.0713	7.574	3.9924	6.4503	7.1524	0.0406	4.5548	6.21E-03
ENSSSCG00000026402	7	2678	2.2382	0.3663	2.1681	3.5048	0.5072	0.1946	0	0.3538	0.1254	0.0987	0.4367	1.4653	0	0.2417	0	0	0.0744	0.1327	0	0	0.9549	0.0561	3.82E-03
TNFAIP8L1	5	3277	3.7517	3.212	3.9415	5.8366	1.4321	2.1244	1.5376	3.8316	2.2409	2.2208	3.8323	1.6952	0.1996	0.8338	2.4198	0.1554	0.4772	0.7298	0.506	0.1708	2.9714	0.6866	4.76E-04
PLIN4	10	8621	0.0462	0.0962	0.0779	0.0613	0.0339	0.019	0.0594	0.1502	0.0394	0.1209	0.1387	0	0	0	0	0.019	0.0198	0	0	0	0.0703	0.0048	1.22E-03
CREB3L3	5	2254	0.5531	0.3327	0	0.2808	0	0	0.6068	0.383	0	0.144	0.0615	0	0.0514	1.9654	0.6368	1.1728	0.8091	0.8298	1.4417	1.1038	0.1968	1.0013	1.64E-03
S1PR4	12	3430	0.7323	0.341	1.43	3.037	0.7077	1.1881	0.6079	0.7554	1.5194	0.7508	0.7323	0.2984	0.5243	0.1992	1.1795	0	0.152	0.0581	0.1727	0.0979	1.0084	0.298	3.80E-03
DBN1	10	5759	0.6227	0.4215	0.5602	0.8447	0.2076	0.0617	0.0778	0.2066	0.2539	0.3691	0.1483	0.1686	0	0	0	0	0.0583	0.0459	0	0	0.3286	0.013	2.04E-04
RGS14	12	3395	15.8035	6.0273	10.5692	17.0441	3.7603	2.8393	0.6961	3.1224	3.1007	2.5772	2.1162	2.9204	1.0992	3.0281	2.5069	2.2036	2.0014	1.4656	1.8359	1.2886	5.8814	1.9287	7.30E-03
FAM170A	7	2915	0.2462	0.0504	0.0521	0.1481	0	0	0	0	0	0	0	0	0.4692	17.8665	10.1853	2.3378	13.1145	12.6068	11.0514	26.0528	0.0414	11.7105	1.53E-04
ENSSSCG00000047314	5	2884	0	0	0	0	0	0	0	0	0	0.2292	0	0	0	0.7856	0.3533	0	0.3455	0.2875	0.1553	0.3209	0.0191	0.281	2.42E-03
ENSSSCG00000050134	5	6262	0.0555	0.3032	0.4355	0.258	0.1699	0.1838	0.0944	0.1727	0.2212	0.0599	0.0925	0.2695	0.1375	1.501	1.6018	0.5284	0.8964	1.3128	1.5041	0.4391	0.193	0.9901	1.06E-03
TRPC7	16	3531	0	0	0	0	0	0	0	0	0	0	0	0	0	7.0611	2.1999	1.7312	3.346	7.6764	6.4738	2.1245	0	3.8266	1.72E-04
KLHL3	15	7580	12.9724	3.5873	4.6964	4.7377	1.3157	0.7256	0.3363	1.642	1.0414	1.8019	1.3434	0.6453	4.7159	9.6182	12.2978	5.3099	8.821	16.2809	9.8653	7.3239	2.9038	9.2791	1.06E-03
FGF1	21	4576	15.9725	14.5347	18.2562	26.6161	22.8658	4.2189	4.4531	14.3	11.4053	11.2548	11.3823	7.7094	2.0037	2.2402	5.0087	16.6946	3.768	1.4444	0.639	0.5359	13.5808	4.0418	2.99E-03
SPINK6	17	2008	0.059	0	0.0658	0.0728	0	0	0	0	0	0	0	0	1.185	0.0728	0.0814	0.8505	0.5641	0	0	0.0993	0.0165	0.3566	6.86E-03
PDE6A	10	2601	0.6012	0.3065	0.4098	0.2152	0.2033	0.4497	0.5657	0.7222	0.0622	0	0.4008	0.0766	1.0473	2.4537	2.4904	0.3934	2.4515	2.2323	5.2885	1.4362	0.3344	2.2242	4.76E-04
ENSSSCG00000046519	11	3044	0.2401	0.1611	0.3927	0.3721	0.3905	0.5708	0.0655	0.0389	0	0	0.1921	0	1.122	0.8506	0.4462	0.9703	1.5714	0.2724	0.1471	0.9989	0.202	0.7974	6.09E-03
PDGFRB	7	6144	0.3959	0.2271	0.1157	0.0911	0.1076	0.0952	0.1597	0.1112	0.0527	0.0553	0.0848	0	0	0	0	0	0	0.0278	0	0	0.1247	0.0035	6.09E-04
MYOZ3	34	2394	10.7854	7.5765	12.0379	13.6788	4.9172	4.9933	6.7597	4.6102	3.6288	4.1626	0.8411	2.8061	0	0	0	0	0.1352	0.1419	0	0	6.3998	0.0346	2.04E-04
ENSSSCG00000042657	6	3130	0	0	0.0517	0	0	0	0.0757	0	0	0	0	0	0	0.2712	0.1665	0	0.0757	0.0715	0.0845	0.0467	0.0106	0.0895	8.96E-03
ENSSSCG00000007642	7	4208	0	0	0.0682	0.2094	0	0	0	0	0	0	0	0	0	0.2094	0.1084	0.0342	0.1755	0.1285	0.0987	0.1188	0.0231	0.1092	5.30E-03
GAL3ST4	23	2393	4.4569	3.0818	3.3413	8.6392	4.0786	2.8231	1.9053	4.3287	2.8394	1.8081	2.0837	1.2014	0.9685	1.6749	1.2596	13.2565	1.0797	0.9018	0.4321	0.3616	3.3823	2.4918	7.30E-03
ENSSSCG00000047747	11	1985	7.1205	3.7689	3.4231	1.1444	3.0703	0.8186	2.5686	0.4251	1.1569	1.7017	1.3782	0.3624	0.0744	0	0.0698	0	0	0	0	0	2.2449	0.018	2.04E-04
ENSSSCG00000049156	5	406	0	0	0.3617	0.3743	0	0	0	0	0	0	0	0	0	1.8717	1.0631	0.7276	2.9307	2.7293	0.9236	1.4271	0.0613	1.4591	6.26E-04
PHKG1	10	5078	27.9541	11.7701	12.0885	9.0498	1.2568	1.3017	0.7197	0.7405	1.1434	0.4462	0.1338	0.2053	0	0	0	0	0.0576	0	0	0	5.5675	0.0072	1.81E-04
ENSSSCG00000036685	6	1074	0	0	0	0	0	0	0	0	0	0	0	0	0.1231	0.2722	1.0656	0.795	0	0	0	0	0	0.282	9.50E-03
ZNF646	5	9550	0.1956	0.1455	0.1878	0.0372	0.1759	0.1384	0.199	0.1198	0.1073	0.0508	0.1956	0.2911	0.0417	0.8433	0.4807	0.5122	1.4696	0.9416	0.8762	1.3556	0.1537	0.8151	4.85E-03
MYLPF	18	1311	60.0501	18.4364	25.6891	19.4721	3.2752	9.6297	4.4196	18.183	5.3646	2.5766	5.2167	10.4254	0	0.0825	0	0	0	0	0	0	15.2282	0.0103	1.81E-04
ATP2A1	7	4196	51.6758	6.708	14.8195	11.7143	2.0546	1.5122	1.1846	2.2989	0.6512	0.1928	0.6879	0.3727	0.19	0.0282	0.0534	0	0	0	0.0814	0	7.8227	0.0441	2.35E-04
AQP8	5	2880	0.1495	0.051	0	0	0	0	0	0	0	0	0.0498	0.153	0	19.3825	17.5921	24.7887	16.4	13.8016	14.2437	22.414	0.0336	16.0778	1.40E-03
CACNG3	8	2556	0	0	0	0	0	0	0	0	0	0	0	0	0	1.6631	1.0022	0	2.0594	0.8837	0.5458	0.9268	0	0.8851	7.34E-04
ACSM5	23	3309	66.9511	69.2737	66.3162	63.5432	20.5813	18.8806	21.9727	18.9533	13.3901	17.2888	12.0307	10.8272	0	1.4455	0.5369	1.6241	0.8789	1.237	1.2352	2.2192	33.3341	1.1471	1.59E-05
TMC5	15	6353	0.0547	0	0	0	0	0	0	0.017	0	0.0394	0.0182	0	0	0.3699	0.1196	0.0453	0.1163	0.2213	0.0218	0.0787	0.0108	0.1216	3.15E-03
ENSSSCG00000050963	14	3352	0	0	0	0	0	0	0	0	0	0	0	0	0	1.2397	0.8577	0.2766	1.0699	1.3274	1.8402	0.7708	0	0.9228	1.72E-04
ENSSSCG00000048744	8	13035	0.0113	0	0.0106	0.0096	0	0	0	0	0	0	0	0	0	0.2301	0.0444	0.0809	0.2863	0.1577	0.2099	0.1545	0.0026	0.1455	9.76E-04
TNFRSF17	5	883	0.1341	0.1268	0.4491	1.9868	0.7406	0.3868	0	1.5384	0.3935	0	0.4024	0	0.2994	3.1457	1.6665	3.0944	3.2989	2.8844	4.1321	5.6428	0.5132	3.0205	2.27E-03
ENSSSCG00000007899	7	11376	0.0879	0.0917	0.0371	0.2271	0.0387	0	0	0.0649	0	0.0122	0	0	0.0185	0.6182	0.4906	0.3741	0.9106	0.7921	0.5135	0.6818	0.0466	0.5499	1.26E-03
ENSSSCG00000043424	6	2415	0	0	0	0	0	0	0	0	0	0	0	0	0	0.2621	0.0594	0.1824	0.3776	0.5957	0.3058	0.1344	0	0.2397	1.72E-04
ENSSSCG00000048721	6	1760	0.071	0	0	0	0	0	0	0	0	0	0	0	0	0.2447	0.5841	0	0.9809	0.8393	0.5531	1.1805	0.0059	0.5478	1.79E-03
RBFOX1	19	4787	8.5129	4.4643	6.37	3.9835	1.2162	1.077	0.9162	1.6053	0.8562	1.2846	2.0573	1.5607	0	0	0.0468	0.0828	0.0305	0.0342	0.0713	0.1014	2.8253	0.0459	2.46E-04
SRL	16	6689	88.2061	33.4555	25.7768	44.4376	35.1125	28.7753	47.275	33.1089	29.7506	27.6286	32.2412	35.2442	0	0.1657	0.1121	0.052	0	0.0644	0.0878	0.0454	38.4177	0.0659	2.46E-04
ENSSSCG00000047523	9	2384	0	0	0	0.0885	0	0	0	0	0	0	0	0	0.0972	0.2655	0.3612	0.0616	0.0638	0.3621	0.1239	0.1361	0.0074	0.1839	1.22E-04
ENSSSCG00000049347	5	1652	0.0889	0	0	0	0	0	0	0	0	0	0	0	0	0.0894	0.131	0.1677	0.1513	0.0701	0.2554	0	0.0074	0.1081	2.42E-03
ENSSSCG00000042443	11	5179	0.0285	0.0627	0.0535	0.0965	0	0	0	0	0	0	0	0	0	0.1207	0.2685	0.2037	0.5266	0.1418	0.4402	0.5278	0.0201	0.2787	1.40E-03
TMEM182	7	5461	2.0078	3.5628	2.6268	3.23	0.1244	0.1591	0.146	0.694	0.082	0	0.4551	0	0	0	0	0	0	0	0.0615	0	1.0907	0.0077	1.85E-03
ARHGAP25	12	5212	9.9126	6.1155	8.3598	31.1657	14.4576	12.7084	6.2402	10.7654	7.737	3.9432	8.1055	4.9404	3.1794	8.8235	7.215	6.1147	5.3654	2.3463	2.2673	0.8509	10.3709	4.5203	9.56E-03
ENSSSCG00000051780	5	1437	0.2044	0	0.1001	0	0.0753	0	0	0	0	0	0	0	0.1001	1.3363	0.3011	1.5422	1.4787	0.6451	2.0552	0.9988	0.0316	1.0572	1.97E-04
ENSSSCG00000041087	6	5521	0	0	0	0	0	0	0	0	0	0	0	0	0.0764	0.026	0.0266	0	0.0261	0.0268	0	0	0	0.0227	2.78E-03
ENSSSCG00000044008	5	594	0	0	0	0	0	0	0	0	0	0	0	0	0	0.5505	0.575	0.2724	0.8576	1.755	0	0	0	0.5013	2.78E-03
PCARE	31	3873	0.1089	0.1112	0.0758	0.0392	0	0.1144	0.2793	0.1431	0	0.0598	0.7626	0	0	0	0	0	0	0	0	0	0.1412	0	2.72E-03
PPP1CB	5	3864	0.5158	0.4598	0.6954	0.4448	0.227	0.2116	0.2652	0.2513	0.1318	1.0792	1.3926	0	0	0	0.1892	0	0.2652	0.0419	0.1318	0.1799	0.4729	0.101	8.41E-03
RAB10	7	5311	1.7617	1.9702	3.0225	2.1634	0.2558	0.2617	0.2252	0.2453	0.1476	0.1493	0.2477	0.4926	0	0.0914	0	0.0654	0.0375	0.0669	0.0211	0	0.9119	0.0353	2.42E-04
ENSSSCG00000043156	25	1677	0.774	0	0.0745	0	0	0	0	0	0	0	0	0	0	3.8005	2.5159	0.5135	1.9267	3.0813	1.9732	2.1139	0.0707	1.9906	8.50E-04
ENSSSCG00000043944	7	5144	0	0	0.041	0	0	0	0	0	0	0	0	0	0.123	0.1116	0.6567	0.1477	0.1398	0.0574	0.1051	0.1616	0.0034	0.1879	6.03E-05
ENSSSCG00000047951	8	1900	2.1293	0.6256	0.4572	2.5175	0.6234	0.7661	2.9222	4.8474	1.4629	1.3482	0	0.8043	0	0	0	0	0	0	0	0	1.542	0	4.34E-04
NRBP2	10	4188	1.1995	0.3857	0.5081	0.8245	0.2822	0.0258	0.3969	0.1194	0.1107	0.5037	0.3084	0.1753	0	0	0.0353	0	0	0.1492	0	0	0.4034	0.0231	6.71E-04
ENSSSCG00000040535	8	4145	0.4767	0.1388	0.1782	0.5741	0.4344	0.1809	0.3634	1.425	0.3116	0.7086	0.4767	0.1735	0	0.1044	0.0334	0.1508	0.0839	0.1527	0.0693	0.0354	0.4535	0.0787	4.45E-04
ENSSSCG00000032079	9	7073	0	0	0	0	0	0	0.0187	0	0	0	0	0	0	3.1559	0	0.1108	2.112	1.5088	2.2422	1.0865	0.0016	1.277	1.79E-03
CCN4	12	4931	0	0.1201	0.0681	0.4826	0	0.0663	0	0.0328	0.0344	0.1057	0.0808	0	0.8855	0.5898	0.593	0.2321	0.0693	0.2954	0.4477	0.1409	0.0826	0.4067	2.22E-03
ENSSSCG00000043084	6	899	0	0	0	0	0	0	0	0	0	0	0	0	0	0	0	0	0.3867	0.2347	0.1597	0.4901	0	0.1589	9.50E-03
ENSSSCG00000049567	18	3675	0	0	0	0	0	0	0	0	0	0	0	0	0	0.034	0.1892	0	0.1953	0.04	0.0414	0.2349	0	0.0918	7.34E-04
ASAP1	17	8141	1.0895	0.5955	0.737	1.0676	0.4923	0.1763	0.3788	0.224	0.5302	0.4173	0.3986	0	0.0154	0.0285	0.2591	0.0882	0.1624	0.224	0.0177	0.0726	0.5089	0.1085	5.46E-03
ENSSSCG00000045535	7	2686	0.2672	0	0	0	0	0	0	0	0	0	0	0	0	3.6423	1.7598	5.9199	3.0425	2.2337	1.4237	7.4612	0.0223	3.1854	3.57E-04
ENSSSCG00000045139	8	1944	0.952	3.6849	2.5231	1.4055	2.0811	4.2799	4.9156	1.6404	2.498	0.9791	1.8361	2.0305	0	0	0	0	0	0	0.1828	0	2.4022	0.0228	1.81E-04
ENSSSCG00000045865	9	2136	0.2063	0.3558	0.7409	0.899	0.0506	0	0.0585	0	0.0988	0	0.0688	0.4269	0.5388	0.899	0.9622	0.0648	0.5852	0.8138	2.1728	0.9407	0.2421	0.8722	6.82E-03
ABRA	12	3025	45.145	103.374	56.0295	29.2773	64.9398	134.0138	87.505	139.1578	58.2577	215.4887	168.5759	179.0761	0.0392	0.074	0.7429	0.0967	0.1621	0	0	0	106.7367	0.1394	2.42E-04
RIMS2	14	8402	0.1416	0.2143	0.0595	0.2207	0.6026	0.1708	0.1224	0.2713	0.1199	0.0879	0.0644	0.2308	0.4017	2.2205	2.9125	3.297	3.7057	2.7314	2.6027	2.514	0.1922	2.5482	3.18E-05
KCNS2	7	6785	0	0	0.0212	0	0	0	0	0	0.0408	0	0	0	0	0.2165	0.1568	0	0.1959	0.1116	0.1021	0.0184	0.0052	0.1002	6.09E-03
ENSSSCG00000043956	6	6300	0	0.0456	0	0	0.0228	0	0	0	0	0	0	0	0	0.0241	0.1142	0.1641	0.0343	0.044	0.0397	0.1104	0.0057	0.0663	2.05E-03
TRIM55	36	2908	0.2902	0.691	1.2121	1.4111	0.0989	0.2032	0.3348	0.3334	0.2149	0	0.8705	0.1481	0	0	0	0	0.0372	0	0	0	0.484	0.0046	6.09E-04
SNAI2	5	2679	15.7449	21.9273	20.789	36.3834	18.8962	3.2716	2.0061	8.6848	11.1868	13.5485	19.0596	7.4299	8.81	3.0482	8.7786	3.0948	4.2211	1.8258	1.4734	1.5257	14.9107	4.0972	4.10E-03
ENSSSCG00000048282	11	3319	0	0	0	0	0.0442	0	0	0	0.0652	0	0	0	0	0.6919	0.5752	0	0.8236	0.4005	0.4563	0.3339	0.0091	0.4102	3.53E-03
METTL11B	16	3066	21.2463	9.314	31.9848	22.3818	2.0787	3.165	2.4811	2.443	1.5862	1.3608	0.7227	0.3881	0	0.1631	0.0378	0.344	0.0468	0.0958	0.0991	0.0469	8.2627	0.1042	1.59E-05
DUSP27	5	4679	0.2982	0.405	0.4307	0.452	0.3749	0.2795	0.7299	0.2767	0.4355	0.3342	0.5111	0.1266	0	0	0	0	0	0	0	0	0.3879	0	1.53E-04
FCRLA	6	2691	2.0633	2.988	2.4303	8.3768	6.7353	1.7668	0.3874	3.9253	1.3204	1.6643	1.0316	2.4447	0.3038	0.1269	0.1804	0.3786	0.2583	0.4444	0	0	2.9278	0.2116	3.32E-04
ENSSSCG00000006350	12	4815	1.0627	1.0526	1.1704	3.0248	0.7053	0.1083	0.0828	0.3444	0.1628	0	0.3643	0.0679	0	0.0672	0.1411	0	0.0414	0.0246	0.0465	0	0.6789	0.0401	3.25E-03
CASQ1	44	2540	1.1072	0.6544	0.5905	0.8668	0.0831	0	0.2891	0	0.0566	0	0.1278	0	0	0	0	0	0	0	0	0	0.3146	0	6.09E-03
ENSSSCG00000006418	6	4665	0.0308	0.285	0.371	0.7126	0.0268	0.0248	0.2261	0.2769	0	0	0.0925	0.0633	0	0.0297	0	0	0	0	0.0315	0	0.1758	0.0076	9.58E-03
ENSSSCG00000044072	7	2163	0	0.0611	0	0.0756	0	0	0	0	0	0	0.0518	0	6.2181	0.2268	2.3685	0.1496	0.471	0	0.645	0.219	0.0157	1.2872	9.76E-04
IL6R	21	7685	0.3159	0.2209	0.2487	0.6484	0.6165	0.9179	1.0493	1.3697	2.17	3.2443	1.4109	1.4141	0	0	0	0	0.0172	0.019	0	0	1.1356	0.0045	2.04E-04
TPM3	11	8977	7.5281	4.5096	7.1489	3.5755	3.4049	3.3134	4.9344	4.8446	4.4324	3.353	7.2443	2.9032	0	0.1715	0.1123	0.2798	0.1954	0.2368	0.1712	0.1983	4.766	0.1707	1.59E-05
ENSSSCG00000042968	15	6206	0	0	0	0	0	0	0	0	0	0	0	0	0	0.0261	0.4651	0	0.1927	0.0573	0	0.0852	0	0.1033	2.78E-03
MTMR11	6	2854	17.0745	10.209	14.9232	15.5495	7.7631	11.5934	10.6501	27.3235	16.6866	12.7899	29.1228	14.2322	0.9263	0.639	0.7561	4.9686	0.4169	0.3883	0.438	0.406	15.6598	1.1174	1.59E-05
HJV	8	2549	5.5606	1.0158	2.5979	2.1812	1.1728	0.9758	1.5813	1.4521	0.3441	0.3849	0.536	0.5079	0	0	0	0	0	0	0	0	1.5259	0	1.53E-04
GJA5	15	3396	0.0424	0	0.0319	0.1224	0	0.0682	0.1864	0	0	0.1343	0.0424	0.1305	0	0	0	0	0	0	0	0	0.0632	0	6.06E-03
TENT5C	22	6259	0	0.1011	0	0.0235	0	0.046	0	0	0.0443	0	0.037	0	0	0.962	0.8499	0.1379	0.6136	1.0542	0.9516	0.3595	0.021	0.6161	1.88E-03
AMPD1	10	4102	13.1927	15.5311	15.1157	17.472	4.2237	2.1395	3.2409	2.1096	1.2156	0.7618	0.1977	1.8	0	0.1074	0.1482	0.1052	0	0.0791	0.0675	0.0914	6.4167	0.0748	2.46E-04
ENSSSCG00000042123	6	4640	0.0374	0.043	0.0511	0	0	0	0	0	0	0	0	0.0859	0	0.4826	0.3704	0.189	0.1409	0.368	0.2441	0	0.0181	0.2244	9.41E-03
MAGI3	9	6338	0	0	0	0	0.0177	0	0	0	0	0	0	0	0.0629	0.0747	0	0	0.0231	0.0516	0.0539	0	0.0015	0.0333	7.74E-03
SLC16A1	5	11237	0.01	0.0235	0.026	0.0291	0	0	0	0	0	0	0	0	0.1171	4.2195	3.0698	3.2547	2.1608	4.1592	4.0971	1.054	0.0074	2.7665	1.53E-04
CHIA	6	1637	0	0.2074	0	0.3652	0.0724	0	0	0	0	0	0	0	0	0.974	0.4341	0.0684	0.7268	0.8931	0.2996	0.2086	0.0538	0.4506	3.91E-03
ENSSSCG00000045465	21	6812	0	0.0223	0.0845	0	0	0	0	0	0	0	0	0	0	0.1084	0.1588	1.3827	0.4037	0.1361	0.2787	0.3161	0.0089	0.3481	6.26E-04
ENSSSCG00000046641	7	5154	0	0	0	0	0	0	0	0	0	0	0	0	0.0217	0.0769	0.1702	0	0.1657	0.157	0.0659	0.2697	0	0.1159	1.72E-04
ENSSSCG00000049045	5	2656	0	0	0	0	0	0	0	0	0	0	0	0	0	0.4977	0.4005	1.2459	0.8898	0.4887	0.4172	0.9883	0	0.616	1.72E-04
ENSSSCG00000047597	10	4717	0	0	0	0.036	0	0	0	0.0475	0	0	0	0	0	1.4759	0.9208	1.7323	0.7784	0.7358	1.149	1.0228	0.007	0.9769	6.26E-04
ENSSSCG00000030801	10	15221	6.0305	4.3334	4.7733	9.4231	1.2508	0.9191	1.0511	0.9745	1.3028	0.8298	1.3701	4.1537	0.3308	0.592	0.9594	0.3094	0.2546	0.5634	0.7623	0.1132	3.0343	0.4856	6.35E-05
ENSSSCG00000047899	16	870	0	0	0	0	0	0	0	0	0	0	0.165	0	0	0.8268	1.0187	0.9947	3.1841	1.2931	2.3975	0.9699	0.0138	1.3356	3.57E-04
ENSSSCG00000041101	6	3805	0	0	0	0	0	0	0	0	0	0	0	0	0	2.4896	0.8878	0	1.8149	1.5528	2.0753	2.0021	0	1.3528	7.34E-04
ENSSSCG00000035352	5	4598	4.2174	1.3864	2.495	3.3492	1.9042	2.9066	1.7518	2.4719	1.1565	1.435	1.1748	0.7612	0.504	1.1011	0.5307	2.5872	0.7933	0.4693	0.2891	0.2353	2.0842	0.8138	2.99E-03
ENSSSCG00000051360	13	1672	0.7116	0.0828	0.2243	0	0.1262	0	0	0.2727	0.1721	0	0.2588	0.4142	0.0748	9.0792	6.3085	0.7726	5.5338	11.453	5.2488	3.2688	0.1886	5.2174	2.22E-03
ENSSSCG00000051710	6	1127	3.7759	1.4042	2.6213	4.607	0.9832	0.4436	0.5141	2.059	1.4009	1.3031	1.2137	0	0.3932	0.192	0.7374	0	0.2056	0.3744	0	0.5213	1.6938	0.303	4.80E-03
ENSSSCG00000044454	7	2892	0	0	0	0	0	0	0	0	0	0	0	0	0	0	0.1679	0.0587	0.0601	0	0	0.0774	0	0.0455	9.50E-03
ENSSSCG00000035064	6	1939	0.1222	0	0	0	0	0	0	0	0	0	0	0	0	1.5833	3.1199	0	1.4188	2.8022	3.9426	6.1672	0.0102	2.3792	1.79E-03
SEPTIN3	13	9647	0.5785	0.2521	0.3579	0.689	0.1009	0.0574	0.1296	0.1081	0.2405	0.0149	0.2436	0.0315	0.0298	2.0518	2.0856	0.8471	1.7881	1.2493	2.4492	1.7854	0.2337	1.5358	2.99E-03
KCNJ4	16	6058	0.0191	0.1045	0.0474	0.0242	0.0251	0.0475	0.0975	0.0179	0	0.0413	0.1339	0	0.1895	3.4425	0.3011	0.8312	0.4389	1.8213	1.0289	2.5998	0.0465	1.3316	2.46E-04
RAC2	12	9406	0.848	0.138	0.4418	1.103	0.0739	0.1346	0.0458	0.203	0.1454	0.0612	0.157	0.1265	0.0295	0.0133	0.0493	0.0224	0.0305	0	0	0	0.2898	0.0181	3.27E-04
C1QTNF6	6	5718	11.8233	14.6068	13.0942	16.5573	3.0252	0.0753	0.3082	0.9037	1.0316	0.8267	1.6458	0.8478	6.0334	20.9347	15.5321	5.8737	14.1522	28.7853	27.3499	24.4379	5.3955	17.8874	2.99E-03
TEX33	8	1193	3.9338	0	0.1456	1.0024	0.9928	0.2816	0	2.4508	0	0	0.1356	0.7116	0.2913	1132.1675	426.0105	34.0679	787.5233	772.0138	762.5323	1575.8807	0.8045	686.3109	9.97E-04
KRT84	9	2106	0	0	0	0	0	0	0	0	0	0	0	0	0.1395	1.732	1.298	0.491	1.0786	1.4469	0.5935	1.8708	0	1.0813	3.53E-05
KRT74	9	2645	0	0	0	0	0	0	0	0	0	0	0	0	0	1.5824	0	0	0.5498	0.6633	0.9272	0.3228	0	0.5057	2.78E-03
CSAD	5	3121	0.5472	0.4148	0.6529	0.835	0.8302	0.1518	0.1794	0.4659	0.5153	0.1572	0.1642	0	0	0	0.3832	0.0379	0	0.1694	0	0	0.4095	0.0738	6.21E-03
ENSSSCG00000044335	12	1456	15.0683	7.0976	6.6573	6.8892	4.2489	2.8406	0.5943	4.376	2.2321	1.8305	1.7386	0.8872	1.1096	0.4175	0.3952	0.2029	0.2972	1.6172	0.4292	0.2388	4.5384	0.5884	1.91E-04
STAC3	20	1775	19.9405	7.1067	11.7528	9.3204	2.1329	3.1214	4.9998	5.2228	1.4262	0.6469	1.2411	0.8562	0	0	0.0609	0	0.0704	0	0	0	5.6473	0.0164	2.04E-04
TPH2	8	3216	0	0.036	0	0	0.0913	0.1418	0.2684	0.0459	0.0336	0	0	0	0.0656	1.2943	2.7857	1.465	1.8789	1.4238	0.9754	2.7134	0.0514	1.5753	5.03E-04
ENSSSCG00000033817	6	2980	0	0	0.0496	0	0	0	0	0	0	0	0	0	0.1487	0.0363	0.0465	0.1258	0	0	0.0963	0.0493	0.0041	0.0629	4.35E-03
ENSSSCG00000000659	6	4447	0.0646	0.0661	0	0.0647	0	0	0	0	0	0	0	0	0.1025	0.2912	0.7308	0.0973	0.1246	0.2249	0.1303	0.1423	0.0163	0.2305	1.22E-04
KCNA1	38	2790	0	0.0993	0.1344	0.0415	0.6049	0	0	0.5992	0	0	0.3489	0	11.2451	4.8595	11.3417	1.6977	5.9483	3.0505	8.5084	1.2706	0.1523	5.9902	2.04E-04
ENSSSCG00000042195	9	650	0	0	0	0	0	0	0	0	0	0	0	0	0	0.7692	0	0.6491	0	0.4519	0	0.2213	0	0.2614	9.50E-03
PRMT8	34	5901	0.2912	0.3221	0.471	0.3762	0.2468	0	0.0294	0.0675	0.0401	0.0379	0.0224	0	0.4433	0.7814	0.4662	2.6472	0.8244	1.4523	1.2846	0.4933	0.1587	1.0491	4.45E-04
PFKM	9	6062	1.2579	1.0721	0.8208	1.668	0.1031	0.0382	0.0348	0.2131	0.0969	0	0.1424	0.0487	0	0.0228	0	0	0.174	0	0	0	0.458	0.0246	4.01E-03
NFYB	7	4957	0.9481	0.9505	1.1029	1.1919	0.7201	1.0339	0.8069	0.8416	0.766	0.1737	1.0073	0.5825	0.3483	0.745	0.371	0.2515	0.6808	0.3039	0.7235	0.1448	0.8438	0.4461	4.10E-03
ENSSSCG00000033064	8	2054	0.0846	0.097	0.4613	0.1635	0	0	0	0.0831	0.0788	0	0	0	0	1.4173	0.8367	0.3559	0.9552	2.9099	1.8909	1.0747	0.0807	1.1801	3.12E-03
ENSSSCG00000000854	7	8306	0.1001	0.0451	0.0558	0.1778	0	0	0.0183	0	0	0	0	0	0.014	2.3874	1.6416	0.5481	0.9332	1.1259	0.8181	0.3516	0.0331	0.9775	8.07E-04
ENSSSCG00000034578	10	5876	0	0	0	0	0	0	0	0	0	0	0	0	0	0.0275	0	0	0.1357	0.0605	0.1143	0.045	0	0.0479	2.78E-03
ENSSSCG00000047368	8	1432	0.0827	0.1564	0.4616	0.7146	0.3425	0	0	0.1186	0	0	0.2481	0	0.3693	0.9188	1.1417	2.0273	1.3561	0.1186	1.092	0.6959	0.177	0.965	2.42E-03
SLC17A8	5	4025	0.0311	0.2015	0.1048	0.0357	0	0	0	0	0.0269	0.1032	0.0932	0.0576	0.3145	0.8202	2.0798	0.5664	1.5727	2.2386	0.5375	0.8947	0.0545	1.128	2.35E-04
ENSSSCG00000042768	5	1863	0.0581	0.1487	0	0.0622	0	0.077	0.1577	0	0	0	0.0581	0	0	0.622	1.1323	0.2311	1.0248	0.0816	0.6178	1.2686	0.0468	0.6223	4.00E-03
DPEP1	8	1757	0.1978	0.2269	0	0	0.301	0	0	29.0613	0.0921	0	0.0989	0	9.2353	8.2842	8.8783	26.293	17.5874	8.7476	9.4867	5.122	2.4982	11.7043	2.01E-03
ENSSSCG00000043170	47	3377	0	0	0	0	0	0	0	0	0	0	0	0	0.032	0.4922	0.074	0.0686	0.1249	0.0425	0.1305	0.225	0	0.1487	3.53E-05
ENSSSCG00000041015	7	1286	0.2297	0.0841	0	0	0	0.164	0	0.1142	0.1182	0	0	0.5047	0.2154	1.1664	1.8022	6.7256	1.1161	1.142	1.1818	4.475	0.1012	2.2281	3.74E-04
KCNG4	17	6254	0	0.0179	0	0	0	0	0	0	0	0	0	0	0	0.0234	0.2353	0.0819	0.1294	0.1086	0.0278	0.0637	0.0015	0.0838	3.57E-04
ENSSSCG00000044267	9	5714	0	0	0	0	0	0	0	0	0	0	0	0	0	0.0771	0.0266	0	0.181	0.0379	0.1212	0.0219	0	0.0582	7.34E-04
ST3GAL2	14	8463	1.0019	0.6568	0.9484	1.1473	0.321	0.1437	0.3532	0.2379	0.2911	0.5155	0.2591	0.2511	0.2825	3.3654	2.4076	1.006	3.3676	1.7074	1.2701	1.9526	0.5106	1.9199	1.52E-03
ENSSSCG00000045991	10	4828	0.0306	0	0	0	0	0	0	0	0	0	0	0	0	0.3625	0.48	0	0.4162	0.2434	0.2518	0.5364	0.0025	0.2863	1.79E-03
ENSSSCG00000041342	12	5057	0	0	0	0	0	0	0	0	0	0	0	0	0	0.029	0.0902	0.0284	0.0584	0.0214	0.0274	0.0494	0	0.038	1.72E-04
LRRC36	8	3634	0.188	0.1781	0.2336	0.3347	0.1097	0	0	0.0364	0	0	0.047	0	0	1.0518	1.2614	1.4667	0.3697	0.7275	0.9655	3.1494	0.094	1.124	2.97E-03
ENSSSCG00000041426	5	1014	0	0	0.1442	0	0	0	0	0	0	0	0	0	0	0	1.6841	1.7555	0.5024	0.3427	1.1793	0.1168	0.012	0.6976	2.42E-03
PLEKHF1	18	4978	44.82	26.2468	41.9185	30.4073	45.9733	102.5062	63.2287	127.7962	47.3756	46.7796	34.0414	99.647	13.9728	2.8551	4.7458	5.4705	12.7456	9.2949	2.7787	0.9753	59.2284	6.6048	1.59E-05
FAM187B	19	1172	0	0	0	0	0	0	0	0	0	0	0	0	0	0.7384	0.4727	0	0.4944	0.9	0	0.7519	0	0.4197	2.78E-03
ZBTB32	5	2253	0.4993	0	0.0936	0.2548	0	0.0675	0	0	0	0	0	0.1029	0	13.5056	8.0179	7.8924	8.5568	13.5714	7.3457	8.9143	0.0848	8.4755	1.88E-03
LRFN3	10	2045	5.501	2.8899	8.8715	4.8428	5.6735	8.3236	4.9246	7.9454	4.4431	5.283	2.9339	3.1733	0.5158	2.5267	1.58	4.0875	1.5477	2.9615	0.476	1.1514	5.4005	1.8558	3.02E-04
ACTN4	6	7787	3.9353	1.4796	1.7364	2.4013	0.931	0.7887	2.1943	2.1197	1.6786	1.4248	2.4018	1.1761	0.0556	0.0889	0.0803	0.2381	0.2167	0.0369	0.1509	0.0195	1.8556	0.1109	1.59E-05
NFKBIB	17	6567	0.6775	0.3578	0.1851	0.5696	0.2474	0.1812	0.4007	0.5901	0.3529	0.2891	0.5245	0.0895	0	0.2191	0.4948	0.1153	0.1266	0.1142	0.0353	0.0964	0.3721	0.1502	9.56E-03
ACP7	14	2329	0	0	0	0	0	0	0	0	0	0	0	0	0	4.288	1.2399	0	6.8497	3.1582	0.7137	7.3527	0	2.9503	7.34E-04
ENSSSCG00000038419	9	6111	0.0652	0	0	0	0	0	0	0	0	0	0	0	0.0183	0.5192	0.4306	1.8193	1.1737	0.4767	0.5001	0.1137	0.0054	0.6314	8.60E-05
C5AR1	10	7971	3.9286	3.5826	5.9602	16.9515	7.0072	6.2988	1.5486	2.7822	6.0823	5.0538	9.5065	2.3612	1.6855	1.1918	2.8785	1.535	1.0264	1.5845	0.8389	0.1263	5.922	1.3584	3.02E-04
ELSPBP1	8	1157	0.1399	0	0	0	0	0	0	0	0	0	0	0	0	7.4071	4.6066	0.2903	2.3994	3.2852	8.62	7.5275	0.0117	4.267	3.57E-04
KLK12	6	2290	0	0	0	0	0	0	0	0	0	0	0	0	0	0.2983	0.5653	0	0.1517	0.3481	0	0.0489	0	0.1765	2.78E-03
KLK13	7	2160	0.0536	0.0977	0.2658	0.136	0.0704	0	0	0	0.1283	0.2315	0.0536	0.9766	0	0	0	0	0.0684	0	0	0	0.1678	0.0086	8.31E-03
VSTM1	5	2533	3.6792	1.9551	3.8971	4.4243	0.8917	0.8655	0.1403	0.2652	0.9916	0.5772	0.7746	0.6742	0.3194	0.2011	0.4116	0.1574	0.0468	0.0442	0	0	1.5947	0.1476	1.36E-03
ENSSSCG00000047306	12	1455	0	0	0	0	0	0	0	0	0	0	0	0	0	0.4019	0.7866	0	0	0.1167	0.9553	0	0	0.2826	9.50E-03
ENSSSCG00000003272	5	2378	1.3279	1.1734	1.1504	2.3595	1.6771	0.2729	0	1.1564	0.5848	0.8871	0.6036	1.0499	0	0.121	0.2485	0.0455	0	0.3154	0	0	1.0203	0.0913	1.64E-03
ENSSSCG00000037426	6	5339	1.3023	1.1063	0.9678	2.6683	0.7117	0.2964	0.166	0.4255	1.4788	0.6321	1.1286	0.2766	0.5108	0.3576	0.7401	0.1886	0.1107	0.1418	0.0519	0	0.93	0.2627	7.30E-03
FCAR	5	1778	0	0	0	0.1954	0	0	0	0	0	0	0	0	0.0955	1.2704	0.3363	0.1332	0.5667	0.5948	0.5756	0.7356	0.0163	0.5385	1.22E-04
PTPRH	9	7157	0.1486	0.0402	0	0.0302	0	0	0	0	0	0	0	0	0	0.0605	0.1548	0.0699	0.081	0.2653	0.1805	0.1231	0.0183	0.1169	3.00E-03
NLRP9	5	2991	0	0	0	0	0	0	0	0	0	0	0	0	0	1.6618	0.2187	1.199	2.3265	1.9869	1.0456	2.4655	0	1.363	1.72E-04
ENSSSCG00000003314	22	2352	0	0	0	0	0	0	0	0	0	0	0	0	0	0.0622	0	0	0.0688	0	0.0739	0.0847	0	0.0362	9.50E-03
NLRP4	12	3725	0	0	0	0	0	0	0	0	0	0	0	0	0	0.1699	0.1156	0	0.0408	0.2704	0.0397	0.0581	0	0.0868	7.34E-04
NLRP13	6	2954	0	0	0	0	0	0	0	0	0	0	0	0	0	0.2214	0	0.0548	0.0575	0	0.2699	0.0401	0	0.0805	2.78E-03
ENSSSCG00000049887	5	6789	0.0174	0.0165	0	0	0.0241	0.0503	0.0477	0.025	0.1536	0.0587	0.0174	0.2309	0.0389	0.5383	0.1686	1.0062	0.3575	0.5752	0.2815	0.9981	0.0535	0.4955	1.35E-03
PRKCZ	24	11369	0.2728	0.0761	0.1462	0.1319	0.1427	0.2041	0.0631	0.1292	0.0535	0.1645	0.065	0.0951	0.3411	0.099	0.3262	0.2969	0.2525	0.2067	0.1872	0.3037	0.1287	0.2517	2.99E-03
ENSSSCG00000045866	16	3547	0	0.1649	0.0461	0	0	0.2394	0.049	1.1238	0.1002	0.1894	0.1863	0	0	0	0	0	0	0	0	0	0.1749	0	6.09E-03
CASZ1	30	8381	0.6828	0.3668	0.1545	0.3647	0.0829	0.0476	0.1272	0.1336	0.1262	0.2616	0.1561	0	0	0	0	0	0.0141	0	0.0158	0.0349	0.2087	0.0081	1.02E-03
SRARP	5	914	0.4988	0.4722	0.1616	0.4734	5.6071	6.8378	2.5357	7.6166	4.554	4.3385	13.3024	5.3518	0	0.2367	0	0	0	0	0.157	0	4.3125	0.0492	2.77E-04
PLA2G2E	5	462	0	0	0	0	0	0	0	0	0	0	0	0	0	21.0692	5.2541	4.0428	14.2907	24.5893	12.0492	19.8724	0	12.646	1.72E-04
PLA2G2F	7	3048	0	0	0	0	0	0	0	0	0	0	0	0	0	0.1439	0	0	0.1062	0.0557	0	0.6539	0	0.12	9.50E-03
ENSSSCG00000003499	6	525	0	0	0	0	0	0	0	0	0	0	0	0	1.233	0.3234	0	1.1389	0.4512	0.8531	0	1.3923	0	0.674	7.34E-04
ENSSSCG00000049026	6	2934	0.0737	0	0	0.0395	0	0	0	0	0	0	0	0	0	0.079	0.4314	0.1468	0.0501	0	0.3432	0.3021	0.0094	0.1691	4.65E-03
SRRM1	14	5114	4.4192	2.7074	3.8731	3.2508	1.3143	0.4125	0.8139	1.0051	0.951	0.7033	3.1772	0.8038	0.1354	0.6355	0.6345	0.2475	0.9823	0.6031	0.2675	0.2532	1.9526	0.4699	1.06E-03
ENSSSCG00000041335	9	1170	0.1227	0	0	0.3689	0.8837	1.6641	2.1309	0.7478	0.1981	0.5409	1.1041	0.2511	0	0	0	0	0	0	0	0	0.6677	0	1.13E-03
ENSSSCG00000045013	7	1856	0	0	0.0673	0	0	0	0	0	0	0	0	0	0	0	0.682	0	0.8704	0.1638	0.0775	0.4775	0.0056	0.2839	7.74E-03
ENSSSCG00000046411	9	1921	0	0	0	0	0	0	0	0	0	0	0	0	0	0	0.2996	0	0.1126	0.2163	0.1301	0.0603	0	0.1024	2.78E-03
ENSSSCG00000045862	8	1835	0	0	0	0.2347	0	0	0	0.0805	0	0	0	0	0	0.8604	0.3201	0.0828	0.784	0.7245	0.8842	1.8116	0.0263	0.6834	8.50E-04
ENSSSCG00000023322	5	3007	1.3032	0.3957	0.6806	1.1962	0.0568	0	0	0.2311	0.0663	0.1182	0	0.044	0	7.7209	11.8694	59.5751	12.5922	6.298	9.6768	5.7901	0.341	14.1903	4.17E-03
ENSSSCG00000023672	16	1863	55.9377	16.9492	37.0512	26.7576	2.5484	2.3786	1.2774	3.2713	2.7508	2.9235	1.925	4.6225	0	0.1632	0	0.3171	0	0	0	0	13.1994	0.06	2.04E-04
MYOM1	9	6091	0.8053	0.6168	0.6642	0.8363	0.1997	0.1636	0.3306	0.2757	0.1085	0.504	0.0537	0.2243	0	0.1115	0.2282	0.0982	0.0778	0.1103	0.1519	0.12	0.3986	0.1122	9.56E-03
ADCYAP1	15	3726	0	0	0.0355	0.0392	0	0	0	0	0	0	0	0	0	0.2354	0.1316	0	0.3475	0.2279	0.373	0.4279	0.0062	0.2179	3.53E-03
ENSSSCG00000039279	28	3267	0	0	0	0	0	0	0	0	0	0	0	0	0.0465	0.1761	0.0904	0.0331	0	0	0.0355	0.1291	0	0.0638	7.34E-04
DSG3	8	5772	0.0205	0	0	0.0507	0	0	0.028	0	0	0	0	0	0	4.0271	0.1416	0.1479	0.0841	0.0294	3.9433	0.0691	0.0083	1.0553	1.31E-03
ENSSSCG00000042285	14	4941	0	0	0	0	0	0	0	0	0	0	0	0	0	0.211	0.0403	0.1678	0.1133	0.1338	0.1184	0.2978	0	0.1353	1.72E-04
ENSSSCG00000038382	5	4993	0	0	0	0	0	0	0	0	0	0	0	0	0	0	0.1516	0.0277	0.025	0.0232	0.0423	0.2012	0	0.0589	7.34E-04
ADGRL2	5	9835	0.3502	0.6272	0.8036	0.5559	0.1952	0.077	0.1268	0.2923	0.0825	0.1072	0.2627	0.2389	0	0.0439	0.1202	0.11	0.1268	0.0381	0.0353	0.0214	0.31	0.062	3.36E-03
ENSSSCG00000043430	5	1973	0	0	0.0744	0	0	0	0	0	0	0	0	0	0	0.077	0.5104	0.5241	0.0548	0.2808	0.0634	0.4699	0.0062	0.2476	6.83E-04
PGM1	32	3567	281.6289	102.7278	106.4739	133.3181	58.2014	63.4413	29.4758	31.2202	41.9106	20.3368	4.9678	14.8881	0	0.0426	1.1697	0	0	0	0.1752	0	74.0492	0.1734	2.22E-04
ENSSSCG00000041035	46	4633	0	0	0	0	0	0	0	0	0	0	0	0	0	0.1349	0.1501	0.0455	0.8984	0.8242	0.6561	1.2421	0	0.4939	1.72E-04
ACOT11	6	7765	0.3924	0.3541	0.3731	0.4075	0.2033	0.1513	0.9395	0.1297	0.0951	0	0.2319	0.2093	0	0.0815	0	0	0.0783	0.0556	0.019	0	0.2906	0.0293	1.26E-03
BTBD19	9	1060	9.0821	6.6642	9.1978	9.8389	11.5428	3.3851	5.1264	7.8858	3.3932	5.8527	4.2859	3.1361	1.8867	1.7491	7.7616	2.8435	2.9096	0.4301	3.2574	1.5329	6.6159	2.7964	1.06E-03
ENSSSCG00000041987	8	5144	0.0631	0	0	0.0225	0	0	0	0	0	0	0	0.0269	0	3.3791	3.1578	0.0837	2.4839	3.8409	2.0697	1.8665	0.0094	2.1102	9.76E-04
ENSSSCG00000037852	9	1524	0.4291	0.1121	0	0.2228	0.798	0	0.0777	0.0735	0.5205	0.1919	0.2146	0.3362	0.3186	3.5653	1.5961	1.8309	1.3989	1.0285	1.6481	1.247	0.248	1.5792	7.87E-04
ENSSSCG00000050673	10	1462	0.2377	0	0	0	0	0	0	0	0	0	0	0	0	2.9102	0.1808	0.9999	2.013	4.3219	3.6527	3.4842	0.0198	2.1953	4.95E-04
CDYL	5	2626	0.0451	0	0	0	0	0	0	0	0	0	0	0	0	4.7877	2.1791	0.065	3.0196	2.7804	3.242	1.6697	0.0038	2.2179	3.57E-04
LY86	5	844	14.6863	11.734	15.8214	32.6976	14.8578	8.1448	2.7714	11.4293	7.8911	11.696	18.1064	18.9391	14.4046	4.21	5.9697	9.3978	6.4089	2.712	4.2491	2.3009	14.0646	6.2066	5.49E-03
GCNT2	11	7323	2.0653	1.5033	3.9178	4.8999	2.3465	1.6603	0.7662	1.8154	0.9158	1.0592	2.0995	0.8862	0.3169	0.2156	0.3409	0	0.1965	0.1815	0.1182	0.0189	1.9946	0.1736	1.59E-05
BMP5	19	4136	27.2875	14.9567	18.3936	20.3938	2.0871	1.6428	1.2815	3.1815	0.5742	0.8685	3.1113	2.7068	0	0.6982	0	0	0.1308	0.3014	0.1813	0	8.0404	0.164	3.17E-04
FAM83B	8	7813	0.0152	0.0143	0.0338	0.0374	0.0419	0	0	0.0435	0.0222	0.1275	0.0152	0	0.1354	0.6175	0.7533	1.5956	1.0563	0.5433	0.7339	0.102	0.0292	0.6922	3.25E-04
KLHL31	31	6705	0.0892	0.1237	0.0668	0.0394	0.0654	0	0	0.0724	0.2279	0	0.3864	0	0	0	0	0	0	0	0	0	0.0893	0	6.09E-03
ENSSSCG00000001551	6	411	0	0.2819	0.5133	0	0	0	0	0	0	0	0	0	1.0265	1.0477	2.8587	1.4791	1.4002	0.3594	1.3159	0.674	0.0663	1.2702	1.27E-04
RAB44	7	3411	0.0509	0	0.0347	0.2298	0.155	0.0429	0.0479	0	0.1898	0	0.3566	0	0.1736	0.5252	0.5038	0.0429	0.9586	0.801	0.2372	0.4978	0.0923	0.4675	4.15E-03
ENSSSCG00000036130	6	5512	0	0.0589	0.0503	0.0907	0	0	0	0	0	0	0.0268	0	0.0503	0.2041	0.0631	0	0.9635	0.2398	0.1103	0.2349	0.0189	0.2332	3.58E-03
ENSSSCG00000001574	6	513	0.2879	0	0	0	0	0	0	0	0	0	0	0	0	44.3455	13.1015	6.9907	36.6517	37.5035	33.7734	31.9711	0.024	25.5422	3.57E-04
ENSSSCG00000050957	5	3990	0	0	0	0	0	0	0	0	0	0	0	0	0	0	0	0.0871	0.05	0.0594	0	0.0331	0	0.0287	9.50E-03
ENSSSCG00000049265	9	5553	0	0	0	0.0294	0	0	0	0	0	0	0	0	0.1316	0.2944	0.4613	1.0491	0.3058	0	0.0359	0.0213	0.0024	0.2874	4.95E-04
TLNRD1	6	4122	6.6065	16.7352	12.4657	19.6675	22.4172	20.3484	16.3408	18.7892	33.6363	20.1352	33.4261	33.9822	3.3079	9.7981	13.8633	29.7024	12.0406	7.925	7.3254	4.1847	21.2125	11.0184	9.56E-03
CFAP161	7	2228	1.6102	0.6911	0.402	0.6527	1.1155	3.3756	0.9198	3.1959	0.4573	0.156	0.7156	0.4784	0	46.1024	27.69	2.9353	44.0726	50.8433	41.0776	31.583	1.1475	30.538	7.30E-03
ENSSSCG00000046645	6	2560	0	0	0.0541	0	0.0905	0.412	1.5138	0.459	0.2375	2.3042	1.3271	0.507	0	0	0	0	0	0	0	0	0.5754	0	2.72E-03
ENSSSCG00000050527	16	6573	1.9406	0.7208	1.1583	2.0112	1.6903	0.7213	1.0392	0.5663	0.5683	0.4494	1.0309	2.1984	0.2385	0.181	0.5338	0.398	0.2338	0.197	0.4133	0.1057	1.1746	0.2876	3.18E-05
ENSSSCG00000046185	58	8031	0	0	0	0	0	0.0216	0	0	0	0	0	0	0	0.1411	0.3806	0.0433	0.546	0.1327	0.1115	0.609	0.0018	0.2455	3.57E-04
ENSSSCG00000048159	13	10058	0	0	0	0	0	0	0	0	0	0	0	0	0	0.1209	0.0715	0.7049	0.0215	0.0689	0.0621	0.0922	0	0.1427	1.72E-04
ODF3L1	7	1013	0.3316	0	0	0	0	0	0	0	0	0	0	0	0	73.114	42.6508	4.6328	69.2265	101.1942	89.9126	62.9035	0.0276	55.4543	3.57E-04
ENSSSCG00000049240	5	3016	0	0	0	0	0	0	0	0	0	0	0	0	0.0414	0.2305	0.2098	0	0.0487	0.252	0.0477	0	0	0.1038	7.34E-04
STRA6	5	3109	0.3048	0.036	0.2126	0.6583	0	0.1099	0.0521	7.1545	1.453	0.0641	0.1143	0	4.7198	4.7022	6.258	39.0539	10.9828	4.1507	8.2709	7.5644	0.8466	10.7128	7.87E-04
ENSSSCG00000041703	6	5340	0	0	0	0	0	0	0	0	0	0	0	0	0	0.0808	0.083	0	0.0519	0.0702	0.0868	0.395	0	0.096	7.34E-04
CEBPE	11	1528	0.6354	0.3334	0.5685	1.1739	0.9302	0.5129	0	0	0.535	0.6706	0.8473	0.889	0.2274	0.1304	0	0	0.0865	0	0	0	0.5914	0.0555	4.01E-03
OR11H4	12	975	0	0	0	0	0	0	0	0	0	0	0	0	0	0	0	0.3483	0.3564	0.6132	0.3644	0.8038	0	0.3108	2.78E-03
ENSSSCG00000043830	6	957	0	0	0	0	0	0	0	0	0	0	0	0	0	0.1211	0	0.3	0	0	0.1503	0.3087	0	0.11	9.50E-03
ENSSSCG00000049111	14	5064	0	0	0	0	0	0	0	0	0	0	0	0	0	0.6457	0.1012	0.2557	1.0394	0.5146	0.551	0.5847	0	0.4615	1.72E-04
ENSSSCG00000047949	6	1248	0	0	0	0	0	0	0	0	0	0	0	0	0	2.4631	1.8154	0	3.3413	2.7149	1.5185	0.9869	0	1.605	7.34E-04
GPX2	9	1066	58.3004	29.6209	9.4096	14.5759	38.1059	13.5972	1.8191	7.2699	4.5657	8.3116	1.4811	22.8701	0	0.8098	0	0	0	0.1173	0	0.5937	17.494	0.1901	2.22E-04
ENSSSCG00000046106	7	6014	0	0	0	0	0	0	0	0	0	0	0	0	0	0.3741	0.3276	0.3508	0.4296	0.5128	0.3033	0.5981	0	0.362	1.72E-04
VRTN	7	3150	0	0	0	0	0	0	0	0	0	0	0	0	0	0.0542	0.2569	0	0.1655	0.1898	0.1128	0	0	0.0974	2.78E-03
ENSSSCG00000045108	12	2613	0.5848	0.0665	0.3051	0.2266	0	0	0	0.1251	0.0654	0	0.065	0	0	2.1304	1.4997	0.2024	3.5807	3.066	2.1567	4.3352	0.1199	2.1214	6.21E-03
SERPINA6	13	2641	0.0799	0.0543	0	0	0	0	0.041	0	0	0	0	0	0.2224	0.0575	0.0545	1.0627	0.0819	0.0524	0.0473	0.2633	0.0146	0.2302	7.89E-04
SH3BP2	5	3365	0.128	0.2619	0.3613	0.8123	0.3951	0.3857	0.4939	0.26	0.2755	0.4388	0.5118	0.3492	0.1355	0	0.9657	0	0.0823	0.0743	0.0344	0	0.3895	0.1615	7.68E-03
ENSSSCG00000044393	5	3525	0	0	0	0	0	0	0	0.0375	0	0	0	0	0	0	0.2262	0.1344	0.0318	0.1875	0.2488	0.2319	0.0031	0.1326	2.42E-03
ENSSSCG00000046474	17	3070	0.1485	0.1875	0.0481	0.0352	0.0451	0	0	0	0	0	0	0	0.0481	0.2466	0.5865	0.57	1.0569	0.2061	0.187	0.4305	0.0387	0.4165	5.21E-04
JAKMIP1	13	6408	0.0723	0.0329	0.1568	0.2292	0	0.0225	0	0	0	0	0	0	0.0672	0.1146	0.1897	0.2919	0.1153	0.135	0.1729	0.156	0.0428	0.1553	6.54E-03
ENSSSCG00000043216	9	2501	0	0	0	0	0	0	0	0	0	0	0	0	0	0.1754	0.0654	0	0.4529	0.1358	0.0695	0.8766	0	0.222	7.34E-04
SLC2A9	22	3221	0.0776	0	0.1965	0.4456	0.0456	0.0944	0.0893	0.1376	0.0336	0	0.0388	0.036	0.393	0.3119	0.5927	0.6134	0.0893	0.5045	0.2687	0.473	0.0996	0.4058	2.01E-03
ENSSSCG00000043858	10	931	0	0	0	0	0	0	0	0	0	0	0	0	0	0.5089	0.2405	0	0.3141	0.5268	0.1834	0	0	0.2217	2.78E-03
ENSSSCG00000046467	13	8871	0	0.0298	0.033	0	0	0	0.0191	0	0	0	0	0	0	0.1843	0.2888	0	0.1914	0.2546	0.0674	0.1602	0.0068	0.1433	6.06E-03
C1QTNF7	8	2329	6.1241	9.0267	14.7188	8.9505	3.5575	1.4758	0.6277	4.2822	3.2996	1.2507	2.6975	5.0729	1.8826	0.9154	0.5288	1.3623	1.0671	0.4914	0.22	0.2779	5.0903	0.8432	7.15E-04
FGFBP1	8	1164	0	0	0	0	0	0	0	0	0	0	0	0	0.1459	0.2985	1.0273	0.407	0.4809	0.3407	0.1256	0.5618	0	0.4235	3.53E-05
PPARGC1A	46	10915	4.5297	4.0181	4.7334	4.459	6.1084	9.4427	3.3587	10.2801	2.9298	4.0211	13.6253	5.9468	0.3146	0.2816	0.3707	1.1201	0.2069	0.1643	0.1736	0.277	6.1211	0.3636	1.59E-05
ENSSSCG00000050127	5	6297	0	0	0	0	0	0	0	0	0	0	0	0	0	1.1394	0.884	0.1245	0.5038	0.6965	0.701	1.0034	0	0.6316	1.72E-04
NWD2	6	8687	0	0.0486	0.033	0.1183	0.0875	0.0497	0	0.1245	0.0797	0	0.0267	0	0	1.5554	1.5396	2.7823	1.4793	0.5105	0.9248	0.9497	0.0473	1.2177	3.56E-03
PHOX2B	25	2982	0.0495	0	0	0	0	0	0	0	0	0	0	0	0	2.3473	1.5933	0.8489	2.0215	1.6745	4.1792	2.7018	0.0041	1.9208	3.57E-04
ENSSSCG00000041427	6	3551	0	0	0	0	0	0	0	0	0	0	0	0	0	0.3046	0.5071	0	0.4242	1.5446	0.485	1.613	0	0.6098	7.34E-04
ENSSSCG00000050932	5	1095	0	0	0	0	0	0	0	0	0	0	0	0	0	1.0452	2.0274	0	0.6203	0.476	1.6381	0.1082	0	0.7394	7.34E-04
TMPRSS11B	9	6056	0	0	0	0	0	0	0	0	0	0	0	0	0	0.0179	0.0229	0.0206	0.1148	0.0697	0.0474	0	0	0.0367	7.34E-04
NPFFR2	6	2928	0	0	0.1108	0	0	0	0	0	0	0	0	0	0.5172	0.5204	0.4696	0.0792	0.5043	0.7843	0.2508	0.5191	0.0092	0.4556	8.60E-05
ENSSSCG00000045302	18	2969	1.35	0.4351	0.2473	0.9214	0.2423	0.4975	0.4372	0.0467	0.1684	0.1171	0	0.0967	0	0	0	0	0	0	0	0	0.38	0	4.34E-04
ENSSSCG00000034870	8	2505	0.1418	0.0447	0	0.7587	0.0653	0	0	0	0	0	0.1418	0	4.3274	4.9023	3.9161	0.409	4.9743	5.016	16.6462	5.6489	0.096	5.73	2.45E-04
FBXW7	8	8806	1.6749	1.4607	2.4435	2.07	1.0507	1.7086	2.5487	1.7445	0.3439	0.5348	1.3059	0.3685	0	0.0326	0.1167	0	0.0163	0.0335	0.0123	0	1.4379	0.0264	2.42E-04
PRDM5	5	5406	0.2571	1.5853	0.6135	0.9527	0.9781	0.4868	0.1815	0.6318	0.3892	0.534	0.7071	0.2949	0.0219	2.0711	1.8829	1.4873	1.3912	1.9901	2.3349	1.1621	0.6343	1.5427	9.56E-03
ENSSSCG00000043913	21	3021	2.6616	4.3296	6.6703	8.9457	2.3606	3.1057	3.9583	0.9017	0.3706	2.2317	0.2904	1.0824	0	0	0	0	0	0	0	0	3.0757	0	1.53E-04
ENSSSCG00000044738	10	9495	0.018	0.0341	0.0358	0.0366	0	0	0	0	0	0	0	0	0	0.8234	0.9236	0.1247	0.224	0.4734	0.4619	0.551	0.0104	0.4478	1.40E-03
ENSSSCG00000044193	30	5874	0	0	0	0	0	0	0	0	0	0	0	0	0.0184	0.0236	0	0	0.0359	0.0244	0	0.0776	0	0.0225	2.78E-03
HSD17B11	8	8611	1.0742	0.5787	1.3964	1.4501	0.5458	0.2294	0.5514	0.2745	0.1759	0.1769	0.4645	0.0942	0.7105	1.6001	2.3537	3.2122	2.3391	1.4752	0.7286	0.7399	0.5843	1.6449	1.52E-03
ENSSSCG00000051300	13	3481	0.0333	0.1212	0.0412	0.0844	0	0	0	0	0	0.0718	0	0	0	0.4641	0.5676	0.0827	1.6125	1.0565	1.9497	1.8313	0.0293	0.9456	3.19E-03
ENSSSCG00000049740	23	5892	0	0	0	0.0275	0	0	0	0	0	0	0.0496	0	0	0.2747	0.7493	0	0.7442	0.4422	0.5511	0.9648	0.0064	0.4658	3.53E-03
ENSSSCG00000042527	6	2262	0	0	0	0	0	0	0	0	0	0	0	0	0	0.373	0.0635	0.909	0.2688	0.1908	0.5224	0.4782	0	0.3507	1.72E-04
ENSSSCG00000046669	20	3388	0.6641	0.2052	0.4359	0.3389	0.13	0	0.1274	0.0436	0.0639	0	0.0369	0.1026	0.3113	1.1015	0.7369	1.5252	1.0191	0.218	0.2235	0.3271	0.179	0.6828	6.15E-03
ENSSSCG00000042620	13	945	0	0	0.2109	0.1253	0.1185	0	0	0	0	0	0	0	0	1.0027	0	1.259	1.0829	1.5571	0.1807	0.5137	0.0379	0.6995	7.81E-03
ENSSSCG00000050053	5	945	0	0	0	0	0	0	0	0	0	0	0	0	0	0.6994	0.1547	0	0.1807	0.5137	0.3594	0	0	0.2385	2.78E-03
SMPD1	25	2266	36.4841	27.2212	38.0956	41.269	58.2766	34.131	39.1203	47.4389	35.5927	51.6683	73.4748	61.3125	41.6503	15.6822	23.7278	30.5031	25.2448	11.5839	10.4323	4.0031	45.3404	20.3534	1.06E-03
ENSSSCG00000027874	18	1503	4.0852	0.2176	0.2272	0.323	0	0	0.2652	0.0788	0	0	0.3891	2.1756	0.2272	1342.2055	856.1055	50.1699	1555.7032	900.7981	780.4718	912.441	0.6468	799.7653	1.14E-03
OR51G1	16	6423	0	0	0	0	0	0	0	0	0	0	0	0	0	0	0	0.0431	0	0.018	0.0328	0.0447	0	0.0173	9.50E-03
ENSSSCG00000014761	5	4865	0.0238	0	0	0	0	0	0	0	0	0	0	0	0	0.7849	0	0	1.2145	0.9338	0.3416	1.1305	0.002	0.5507	7.74E-03
OR51C1P	9	937	0	0	0	0	0	0	0	0	0	0.2473	0	0	0	0.1622	0.1535	0.3153	1.039	0	0.1334	0.1237	0.0206	0.2409	5.76E-03
STARD10	11	2549	2.7713	1.1279	0.7274	1.4897	0.732	0.8066	1.431	0.7902	0.3477	1.8247	0.3804	0.5394	0.0455	0.5793	0.1689	0.1728	0.1789	0.6773	0.1738	0.2122	1.0807	0.2761	4.76E-04
MYO7A	14	8781	0	0	0	0	0	0	0	0	0	0	0	0	0	0	0.0335	0.0692	0	0.0336	0	0.0315	0	0.021	9.50E-03
CCDC89	8	6057	1.1928	0.4067	0.8948	1.424	0.9178	0.3947	0.5343	0.7569	0.4876	0.4607	0.1955	0.4621	0.6111	25.8498	20.6228	3.6934	27.2517	29.5471	25.1281	40.3739	0.6773	21.6347	3.02E-04
ENSSSCG00000043229	6	1295	0	0	0	0	0	0	0	0	0.3078	0	0	0.3062	0	1.8938	1.7143	0	2.6224	0.2683	2.6163	1.8292	0.0512	1.368	6.09E-03
HEPHL1	10	3519	0	0	0.0337	0.0955	0	0	0	0	0	0	0	0	0.0337	1.3045	1.7656	0.0415	1.7191	1.9411	0.9657	1.5441	0.0108	1.1644	2.06E-04
ENSSSCG00000039906	5	4074	0.5696	0.3523	0.4326	0.1865	0.4944	0.6889	0.2921	0.34	0.3989	0.1138	0.2071	0.4228	0.036	0.0746	0.1059	0	0	0	0	0	0.3749	0.0271	2.22E-04
CNTN5	5	6103	0.0804	0.2239	0.1591	0.1113	0	0.1633	0.0582	0.055	0.0217	0.0719	0.0804	0	0	3.3665	2.2206	0.9797	1.9795	1.908	2.7726	1.8684	0.0854	1.8869	4.78E-03
SNORA70	9	5746	0.8946	0.529	0.651	1.054	0.2071	0.3134	0.5003	0.2622	0.8077	0.4496	0.6901	0.529	0	0.2828	0.1318	0.2893	0.3263	0.0605	0.1469	0.4246	0.574	0.2078	3.80E-03
HTR3A	8	2097	0	0	0.063	0	0	0	0.2315	0	0	0	0	0	0	1.8823	1.1695	1.0587	1.0804	1.8623	0.8285	0.7603	0.0245	1.0802	6.26E-04
ENSSSCG00000042132	25	2773	0	0	0	0	0	0	0	0.0518	0	0	0	0.0533	0.039	5.7442	4.2371	0.6268	7.6836	5.4865	6.3025	10.0297	0.0088	5.0187	1.76E-04
HSPA8	8	6571	0.7139	0.8493	1.1896	0.7497	0.1609	0.4227	0.4976	0.5977	1.0097	1.7572	0.9254	0.182	0	0.4601	0.2012	0.0222	0.3981	0.3119	0.4925	0.1809	0.7546	0.2584	5.49E-03
HEPACAM	6	3515	0.2326	0.3401	0.2302	0.0483	0.3954	0.6804	0.5728	0.3822	0.1504	0.707	0.6977	0.3401	0.0921	5.0239	4.6464	2.4948	1.4826	1.7838	3.272	1.2061	0.3981	2.5002	4.85E-03
ENSSSCG00000015217	6	1006	0	0	0	0.1377	0	0	0	0	0	0	0	0	0	4.5436	3.2305	0.1152	7.7588	9.5591	6.8615	8.6112	0.0115	5.085	4.95E-04
ENSSSCG00000046596	29	4767	0	0	0	0	0	0	0	0	0	0	0	0	0	0.0443	0	0	0.0319	0.1207	0.062	0.0681	0	0.0409	2.78E-03
TMCC2	32	7309	0.8178	0.155	0.2788	0.4517	0.1091	0.1296	0.0766	0.0543	0.06	0	0.2103	0	0	0.0713	0	0	0.0153	0.0181	0.04	0	0.1953	0.0181	8.81E-03
IL10	12	1666	1.5508	1.1226	3.4578	3.8307	1.7459	0.8253	0.3478	0.6331	1.2061	0.3526	3.649	0.8636	0.532	0.3246	0.7483	0.1501	0.0696	0.6331	0.3446	0.1763	1.6321	0.3723	2.02E-03
NXPH1	22	816	0	0	0	0	0	0	0	0	0	0	0	0	0	0.1763	0.362	0.7954	0.8487	1.685	0.284	0.7756	0	0.6159	1.72E-04
FERD3L	9	495	0	0	0	0	0	0	0	0	0	0	0	0	0	0.2953	0	0.345	0.3269	0.343	0	0	0	0.1638	9.50E-03
CD36	10	7012	1.7736	3.465	4.6189	4.4408	1.2824	1.1934	1.8463	3.5839	0.5699	0.5116	3.0066	0.4631	0	0	0	0	0.0231	0	0	0	2.2296	0.0029	1.81E-04
NAMPT	8	9877	0.6121	0.4952	0.518	0.4966	0.2766	0.3113	0.1203	0.2639	0.3027	0.2039	0.5101	0.3078	0.0296	0.0993	0.2593	0	0.0344	0.0352	0.1614	0.036	0.3682	0.0819	1.11E-04
ENSSSCG00000047472	5	5439	0	0	0	0	0	0	0	0	0	0	0	0	0	0.0412	0	0.0269	0.0601	0.0314	0.119	0.0937	0	0.0465	7.34E-04
TNR	8	9976	0.0162	0.0851	0.0174	0.0799	0	0	0	0	0	0	0	0	0.0174	0.1798	0.4868	0.0337	0.3975	0.381	0.2622	0.1883	0.0166	0.2433	6.06E-04
FAM71A	8	1794	0.5811	0	0	0	0	0	0	0	0	0	0.0968	0	0	70.4613	61.4556	2.6077	177.5326	134.5041	97.0601	154.8433	0.0565	87.3081	6.26E-04
ENSSSCG00000038066	17	5325	0.027	0	0	0	0	0	0.1821	0	0	0.1585	0	0	0	0.7835	0.4993	0	0.3642	0.5164	0.3699	0.2773	0.0306	0.3513	6.06E-03
FAM177B	8	2471	0	0	0	0	0	0	0	0	0	0	0	0	0	0.1323	0.0691	0	0.2749	0.0703	0.0807	0.4314	0	0.1323	7.34E-04
CNIH3	8	1728	0.2442	0	0.17	0.088	0	0	0	0	0	0	0	0	0.5099	1.1434	0.7493	0.6839	0.1878	0.4008	0.5063	0.1341	0.0418	0.5394	3.19E-04
MAP1LC3C	12	4771	0.0602	0.1231	0.0956	0.392	0.031	0	0	0	0	0.0442	0	0	0	0.5428	0.1238	0.9069	0.2032	0.6026	0.0729	1.3265	0.0622	0.4723	8.27E-03
ENSSSCG00000041952	14	5374	0.1506	0.1264	0	0.5934	0	0.0208	0.0246	0	0	0	0.0301	0.2844	0.0323	27.5924	6.678	0.7292	15.4237	19.4778	19.5017	16.1111	0.1025	13.1933	7.21E-04
TNNI1	6	3691	10.4169	3.8981	6.2461	4.779	5.8424	0.9885	13.9852	8.3753	2.2447	2.6862	3.129	1.4618	0	0	0	0.0471	0.054	0	0	0	5.3378	0.0126	2.04E-04
SHISA4	6	6460	246.4253	181.6976	226.1231	313.4549	272.8646	338.6592	260.7419	235.847	269.46	111.7856	89.1554	171.3838	11.9036	2.8599	4.4676	14.4542	4.6786	2.071	2.8075	0.8617	226.4665	5.513	1.59E-05
ENSSSCG00000043113	15	6392	0	0	0.0175	0	0	0.0256	0.0534	0	0	0	0.0312	0	0	0.2068	0.1372	0.1535	0.0534	0.2279	0.2922	0.4077	0.0106	0.1848	1.60E-03
ENSSSCG00000032301	5	5234	0.0529	0	0	0	0	0.0281	0	0	0	0	0	0	0	1.6525	0.4388	0.3087	0.8711	0.7422	0.3951	0.2273	0.0068	0.5795	6.26E-04
ENSSSCG00000049866	21	3898	0	0	0	0	0	0	0	0	0	0	0	0	0	0.5033	0.5695	0	0.2178	0.2229	0.6647	0.3646	0	0.3178	7.34E-04
ENSSSCG00000039658	5	11206	1.1672	1.5239	1.8629	1.5001	0.1395	0.0534	0.1374	0.1699	0.1534	0.0652	0.6274	0.2743	0	0.0303	0	0	0	0	0	0	0.6395	0.0038	1.81E-04
ITGB1	10	7632	6.8979	10.7329	8.6286	7.5992	2.5116	2.0879	1.9495	4.3856	10.2202	14.3723	6.1239	3.4993	0.031	0.044	0.2945	0.0575	0.2356	0.0448	0.0424	0.089	6.5841	0.1048	1.59E-05
ENSSSCG00000043907	9	14348	0	0.0075	0.0097	0	0	0	0	0	0	0	0	0	0	0.1917	0.4038	0.6028	0.3001	0.1842	0.4131	0.5415	0.0014	0.3296	6.26E-04
ADARB2	18	3598	0	0	0	0	0	0	0	0	0	0.04	0	0	0	0.1737	0.2254	0.2345	0.3191	0.2857	0.3802	0.08	0.0033	0.2123	3.57E-04
ENSSSCG00000011162	32	11015	6.7287	3.7921	4.5901	5.0663	2.2043	1.1588	2.1843	2.2961	0.95	0.8682	1.2047	2.7439	0.0158	0.3076	0.1828	0.0508	0.18	0.2256	0.1633	0.124	2.8156	0.1562	1.59E-05
KATNAL1	27	6784	0	0.0477	0	0	0.2644	0.0349	0.2146	0.0585	0.0215	0	0	0	0	3.1245	1.4102	0.192	1.4029	2.4553	2.0688	2.0967	0.0535	1.5938	4.01E-03
ENSSSCG00000049395	21	5637	0	0	0	0	0	0.0411	0	0	0	0	0	0	0	1.0566	0.5987	0.0206	1.0104	0.5347	0.5992	0.8358	0.0034	0.582	4.95E-04
ENSSSCG00000047427	15	1869	0	0	0.2257	0.0768	0	0	0	0	0	0	0	0	8.9168	0	0.2357	2.1142	0.9237	0.1581	0	1.0375	0.0252	1.6733	4.65E-03
ENSSSCG00000047553	7	4326	0.0756	0.079	0	0.0393	0	0	0	0	0	0	0	0	0.0374	0.1963	0.6426	0.2304	0.0821	0	0.0611	0.2366	0.0162	0.1858	3.91E-03
ENSSSCG00000024765	10	2816	0.3578	0.0469	0.0519	0.0581	0	0	0.0603	0	0	0	0	0.0939	0	32.9782	13.8873	1.0919	38.8316	41.9555	30.221	13.8378	0.0557	21.6004	2.41E-03
KLF12	23	10954	1.7516	2.77	4.9359	6.2593	3.4329	2.7126	2.541	2.4492	3.1405	3.3114	1.9246	1.8092	2.124	1.2679	2.3583	1.6681	0.9455	1.0076	1.1896	0.7096	3.0865	1.4088	4.76E-04
ENSSSCG00000042071	19	6200	0	0	0	0	0	0	0	0	0	0	0	0	0.0964	0	0	0.7889	0.0472	0	0.0551	0.2088	0	0.1496	2.78E-03
ENSSSCG00000047723	6	459	0	0	0	0	0	0	0	0	0	0	0	0	0	2.98	0.3134	0	0.9426	1.2071	0.817	1.0099	0	0.9088	7.34E-04
ITGBL1	10	5084	15.3615	23.8933	24.8074	27.9445	13.9005	4.63	3.091	6.8158	3.9335	4.7649	8.3403	7.4922	1.2539	3.6241	4.7303	2.3715	1.7044	4.2748	3.2543	0.7554	12.0812	2.7461	7.15E-04
ENSSSCG00000048364	7	4477	0	0	0	0	0	0	0	0	0	0	0	0	0	1.3465	1.1481	1.1202	0.8355	1.7487	1.1839	1.4541	0	1.1046	1.72E-04
ENSSSCG00000051492	8	1472	0	0	0	0	0	0	0	0	0	0	0	0	0	0.2007	0.2939	0.3764	0.1698	0	0.4299	0.39	0	0.2326	7.34E-04
F7	15	1688	0.2023	0	0.1006	0	0.2361	0.0702	0.0663	0.0783	0.1732	0	0.1012	0	0.2012	0.8234	1.2988	0.0702	0.3316	0.2349	0.2598	0.678	0.0857	0.4872	3.24E-03
ENSSSCG00000051406	14	4270	1.9542	1.2108	0.8106	6.293	1.4051	0.5156	0.0494	1.6471	0.7567	0.4627	2.5607	0.6573	0.2027	0.2919	0.0585	0.2714	0.5434	0.0672	0.1032	0.0356	1.5269	0.1967	1.52E-03
CBR2	14	1121	0.31	0.889	0.8453	0.8989	2.1227	2.9995	1.4585	3.1991	1.8767	8.9367	3.2548	2.8446	0	0.2996	0.7076	0.5217	0	0	0.2887	0.1515	2.4697	0.2461	4.39E-04
ENSSSCG00000051223	18	1306	0	0	0	0	0	0	0	0	0	0	0	0	0	0.6259	0	0.1239	0.5201	0.133	0.1526	0	0	0.1944	2.78E-03
DNAH17	23	14101	0	0	0.0084	0	0	0	0	0	0	0	0	0	0	0.0159	0.0094	0	0	0.0363	0.0803	0.012	7.00E-04	0.0192	7.74E-03
JPT1	6	2340	1.8743	1.4673	1.6785	2.9046	2.0318	0.9653	2.2145	0.6074	0.7656	1.8643	2.1242	2.5153	0	0.899	0.7982	2.4503	0.4259	0.7592	0.5263	0.339	1.7511	0.7747	9.56E-03
CD300C	11	1791	3.2508	3.4691	5.7138	23.3699	8.5815	5.5117	3.6974	5.1415	12.9085	5.2905	19.5047	5.8311	1.4693	1.278	4.3861	1.3553	1.2325	3.1043	1.5579	0.5952	8.5225	1.8723	1.11E-04
ENSSSCG00000045799	6	751	0	0	0	0	0	0	0	0	0	0	0	0	0	1.9594	1.137	0.2155	0.6783	0.2314	0.7962	0	0	0.6272	7.34E-04
ABCA8	6	6595	0.5179	0.5889	0.9784	1.0538	0	0.018	0.017	0.0401	0.0443	0	0.0518	0.2208	0	0	0.0907	0	0	0	0	0	0.2942	0.0113	6.73E-03
ENSSSCG00000048442	19	6258	1.2386	0.4138	0.4013	1.1062	0.2877	0.1398	0.3889	0.236	0.5275	0.2582	0.9714	0.092	0.1652	0.0691	0.1771	0.3196	0.0741	0.2023	0.2064	0.1877	0.5051	0.1752	9.56E-03
CACNG1	29	5344	226.2396	145.3317	208.3877	201.1068	156.1702	314.8543	132.6249	112.3197	138.1586	58.0434	67.0012	75.0948	0	1.5905	1.7564	0.1184	0.9132	1.0168	1.3935	1.1307	152.9444	0.9899	1.59E-05
SCN4A	18	6595	0.3022	0.0718	0.1188	0.3007	0.0443	0	0.2848	0.4171	0.1545	0.1317	0.0907	0	0	0	0	0	0	0	0	0	0.1597	0	1.13E-03
ASB16	10	3147	76.5394	30.9809	34.3923	68.1734	15.3244	16.5672	19.5589	17.2809	14.7853	8.9711	5.3256	17.2381	0.3314	0.2011	0.1368	1.4	0.5312	0.2743	0.0469	0.4468	27.0948	0.4211	1.59E-05
MEOX1	38	3083	7.6065	10.2531	6.982	15.9042	27.5696	11.8775	22.8541	29.609	28.0105	18.8311	13.6263	9.9177	0.2105	0.3145	0.2838	0.0752	0.0684	0.2793	0.4764	0.3944	16.9201	0.2628	1.59E-05
CAVIN1	43	7920	27.9928	25.8127	24.3726	27.1273	15.9118	11.3802	11.8175	12.4227	28.1579	17.724	10.482	22.8326	0.4388	0.1258	0.314	0.5089	0.3338	0.1292	0.1858	0.0647	19.6695	0.2626	1.59E-05
KRT36	7	2457	0	0	0	0	0	0	0	0	0	0	0	0	0	0.9369	1.2625	0.2201	0.0564	2.798	1.7922	1.7172	0	1.0979	1.72E-04
KRT28	8	1392	0	0.105	0	0	0.3488	0	0	0	0	0	0	0	0	1.2268	0.5813	1.9517	0.3745	0.4295	0.5105	0.6435	0.0378	0.7147	6.26E-04
ENSSSCG00000047443	25	1654	0	0	0	0	0	0	0	0	0	0	0	0	0	0.1432	0	0	0.0884	0.2965	0.9292	0.4892	0	0.2433	2.78E-03
SPATA20	5	3100	38.3794	25.3243	29.957	33.8238	73.7096	75.3135	68.7134	57.1549	37.6337	26.2935	27.2494	28.2953	31.8557	1462.0812	802.9749	85.5013	1064.7219	1544.1476	783.4684	647.9839	43.4873	802.8419	7.15E-04
ANKFN1	12	8434	0.0701	0.077	0.1314	0.1037	0.1511	0.025	0	0.1045	0.036	0	0	0.0128	0.0164	6.0764	4.5341	1.6008	6.0073	6.5649	7.4422	3.7699	0.0593	4.5015	2.27E-03
TSPOAP1	6	7800	0	0	0	0	0	0	0	0	0	0	0	0	0.0718	0.5423	0.5623	0	0	0.4357	0.5442	0.0223	0	0.2723	7.34E-04
ENSSSCG00000017643	7	2672	2.5168	1.1014	1.4061	1.1507	0.3177	0.2601	0.2238	0.5319	0.0838	0	0.0547	0.4283	0.0639	0.1817	0.0635	0.065	0	0.133	0.0419	0	0.6729	0.0686	9.64E-03
ENSSSCG00000045279	5	1521	0	0	0	0	0	0	0	0	0	0	0	0	0	2.3981	1.2297	0.0971	0.3556	1.0928	3.6159	0.3047	0	1.1367	1.72E-04
DUSP14	9	10005	1.4242	0.9266	2.6567	2.1375	1.9083	1.6254	1.3948	1.6535	2.0434	1.9243	1.7865	2.1543	4.5544	3.6295	4.2716	15.7069	7.1468	6.1418	1.7298	2.1458	1.803	5.6658	1.52E-03
HNF1B	6	7336	0.3738	0.1565	0.0801	0.1865	0.0981	0	0.0442	0.4343	0	0.0158	0.0288	0	0.04	0.9944	0.2942	0.1812	1.0321	1.0196	0.6986	0.8846	0.1182	0.6431	6.09E-03
CCL4	7	1823	6.2526	5.4454	11.1007	21.6575	2.6593	2.1255	0.9535	7.7532	5.0389	8.0562	8.0033	14.2055	0.7292	0.2967	2.1274	1.577	1.1442	2.1987	0.2362	0.3222	7.771	1.079	4.76E-04
SLFN14	5	6794	0.0216	0	0	0.0652	0	0.0204	0.0184	0.0682	0	0	0	0	0.0212	0.1087	0.0478	0.1019	0.0552	0.0341	0.2174	0.1056	0.0161	0.0865	2.41E-03
SPACA3	5	842	0.961	0	0	0	0	0	0	0	0	0	0.1922	0	0	108.4094	53.4532	3.4573	77.873	91.3269	104.4676	126.5577	0.0961	70.6931	6.26E-04
FOXN1	5	2798	0	0	0.0584	0	0	0	0	0	0	0	0	0	0	0.3662	0.1157	0	0.1242	0.4274	0	0.08	0.0049	0.1392	7.74E-03
OR1D5	7	942	0	0	0	0	0	0	0	0	0	0	0	0	0	0.776	2.0828	0.1813	0.1718	0	0.7378	0.4231	0	0.5466	7.34E-04
OR3A1	6	906	0.1805	0	0	0	0	0	0	0	0	0	0	0	0	1.4993	0.5753	1.7598	0.6536	0.9886	2.7723	1.6136	0.015	1.2328	3.57E-04
CAMTA2	5	6874	3.2959	0.914	1.9462	1.7106	0.4135	0.4235	0.5	0.9145	0.8087	0.6708	0.824	0.2964	0.0758	0.174	0.1206	0.0163	0.0962	0.0213	0.1427	0	1.0598	0.0809	1.59E-05
CHRNE	7	2149	3.5742	1.4094	2.9004	1.5704	1.9412	3.9266	1.9369	2.8703	2.0509	1.1381	1.031	1.359	0	0.1163	0.2696	0	0	0	0	0	2.1424	0.0482	2.04E-04
ASGR2	14	4868	0.299	0.0272	0.1201	0.1343	0	0	0.3837	0	0.0409	0	0.069	0.0543	0	20.3197	17.9261	13.6296	17.8588	20.7366	20.1022	29.2453	0.094	17.4773	3.56E-03
ENSSSCG00000032469	18	2487	34.125	29.8198	44.9099	58.3779	60.0825	63.5726	45.7436	69.0929	67.6364	37.0039	42.9489	45.1815	15.0484	369.3982	271.0924	161.892	226.3286	363.2791	374.5645	110.7736	49.8746	236.5471	4.10E-03
MYH8	14	6952	99.3874	15.3527	10.3353	100.8967	3.6738	0.8027	1.3118	0.5798	0.4374	0.4206	0.7761	0.6141	0	0	0	0.0287	0.0511	0.0161	0.038	0.1051	19.549	0.0299	2.42E-04
ENSSSCG00000045254	12	3248	0	0	0	0	0	0	0	0	0	0	0	0	0	0.0407	0	0	0.1052	0.1495	0.0523	0.107	0	0.0568	2.78E-03
PMP22	18	5261	1.5314	1.2073	1.1514	0.8688	0.1663	0.0441	0.3208	0.2455	1.1445	0.1733	0.629	1.4038	0	0	0.0713	0	0	0.0546	0	0	0.7405	0.0157	3.74E-04
ENSSSCG00000034049	25	3058	14.388	7.4652	15.0387	12.2502	4.7066	12.0769	5.5045	12.2208	12.1681	25.3649	27.2637	13.3388	5.7257	2.9569	3.0257	5.119	5.0811	3.188	1.0612	1.3135	13.4822	3.4339	1.91E-04
EPN2	23	6486	0.0173	0.0408	0.1352	0.1512	0.158	0.3244	0.0524	0.1875	0.0922	0.0183	0.069	0.0204	0.0225	0	0	0	0	0	0.0307	0	0.1056	0.0066	1.18E-03
TMEM11	18	3216	0.5084	0.2655	0.3019	0.7392	0.4322	1.4873	0.1841	0.2089	0.2466	0	0.3559	0.1062	0	0	0	0	0.0368	0.0348	0	0.0455	0.403	0.0146	1.02E-03
ENSSSCG00000041218	14	2657	0	0.0814	0.0521	0.0941	0.9159	1.1909	0.8103	0.4422	0.7436	0.7039	0.3336	0.2036	0	0	0	0	0	0	0	0	0.4643	0	4.34E-04
OSBPL10	10	4708	0.2378	0.2246	0.1242	0.4515	0.1814	0.0344	0	0.2952	0.1693	0.2013	0.0476	0.1123	0	12.3978	6.8555	2.6467	7.105	5.2773	10.2022	3.0189	0.1733	5.9379	5.46E-03
ENSSSCG00000044082	10	9137	0	0	0	0	0	0	0	0.0161	0	0	0	0	0	0.0547	0.1902	0	0.1728	0.3215	0.1164	0.3464	0.0013	0.1502	1.79E-03
VIPR1	10	8445	1.5104	0.2805	0.5038	0.767	2.0773	1.5295	1.5975	1.533	0.8244	0.6995	1.5104	0.5329	0.2652	4.1795	3.6873	2.362	5.1767	3.066	3.9006	4.4028	1.1138	3.38	6.15E-03
ENSSSCG00000048096	8	2955	0	0	0	0	0	0	0	0	0	0	0	0	0	0	0	0.2023	0.0802	0	0.0447	0.0495	0	0.0471	9.50E-03
CCRL2	8	1780	6.6367	9.8254	7.5159	22.6175	2.2624	1.3209	1.5596	1.8069	1.9289	2.1107	2.5456	3.6249	0.488	0.8957	1.2643	0.5032	0.8912	0.9856	0.8267	0.0959	5.3129	0.7438	1.59E-05
ENSSSCG00000047585	10	2241	0	0	0	0	0	0.1116	0	0	0	0	0	0	0	2.7513	1.4216	0	2.1201	5.7422	2.4338	4.2598	0.0093	2.3411	1.79E-03
ENSSSCG00000048927	7	975	0	0	0	0	0	0	0	0	0	0	0	0	0	0.1282	0.5943	0	0	0	1.247	0.5902	0	0.32	9.50E-03
TAFA1	6	2159	0	0	0.0704	0.0666	0	0	0	0	0	0	0	0	0	4.2648	2.8051	0.4008	1.8605	2.3158	3.0594	8.2076	0.0114	2.8642	6.26E-04
ENSSSCG00000036165	6	664	0.2212	0	0	0.2225	0	0	0	0	0	0	0	0	0	7.1187	4.7242	0.4172	3.0119	4.8865	7.3072	7.5655	0.037	4.3789	6.26E-04
SRGAP3	8	8813	0.0186	0.0775	0	0.0578	0.0197	0	0	0.0127	0.045	0	0.0186	0	0	1.0982	0.3943	0.1357	0.4435	0.5082	0.495	0.7133	0.0208	0.4735	2.96E-03
ENSSSCG00000045899	5	4663	0	0	0	0	0	0	0	0	0	0	0	0	0	0.1956	0.1851	0	0	0.2673	0.2413	0	0	0.1112	9.50E-03
ENSSSCG00000050960	6	1034	0	0	0	0	0	0	0	0	0	0	0	0	0	0	0.2241	0.204	0.4164	0.142	0.4409	1.9479	0	0.4219	7.34E-04
ENSSSCG00000042945	8	2068	0	0	0	0	0	0	0	0	0	0	0	0	0	1.5651	1.56	0	0.771	0.5155	0.4331	0.7671	0	0.7015	7.34E-04
ENSSSCG00000047878	6	1686	0.1251	0	0	0	0	0	0	0	0	0	0	0	0	0.9916	0	0	0.2566	0.1643	0.8897	0.2062	0.0104	0.3136	7.74E-03
ENSSSCG00000050095	6	6351	0	0	0	0	0	0	0	0	0	0	0	0	0	0.1529	0	0	0.2197	0.0186	0.0705	0.0833	0	0.0681	2.78E-03
ENSSSCG00000040460	6	366	0	0	0	0	0	0	0	0	0	0	0	0	0	6.9589	6.1713	0.5445	7.1194	7.3419	6.8626	8.3881	0	5.4233	1.72E-04
NCEH1	5	6819	0.0712	0.1494	0.1784	0.4969	0.3126	0.0493	0.1163	0.0858	0.0959	0.1252	0.4034	0.1494	0.0255	1.9582	0.8511	0.6239	1.0856	1.2006	1.2468	1.2271	0.1862	1.0273	6.15E-03
NLGN1	6	6200	0	0.1121	0	0.0191	0.0181	0	0	0.1055	0	0	0.0548	0.028	0.3536	3.8589	3.4853	0.2559	1.627	1.9514	1.2119	0.1044	0.0281	1.606	3.74E-04
ENSSSCG00000051441	9	9719	0.0179	0.1025	0.0366	0.0115	0.0816	0	0	0.0351	0	0	0	0	0	0.1152	0.1904	0.2557	0.3364	0.2811	0.2997	0.6289	0.0238	0.2634	2.41E-03
ENSSSCG00000050697	19	6547	0.0322	0	0	0	0	0	0	0	0	0	0	0	0	0.3482	0.1099	0.8122	0.1487	0.1269	0.1527	0.1239	0.0027	0.2278	3.57E-04
IGSF11	9	3520	0	0	0	0	0	0	0	0	0	0	0	0	0	0.0615	0	0	0	0.0599	0.1631	0.3338	0	0.0773	9.50E-03
ENSSSCG00000043022	9	2553	0	0	0	0	0	0	0	0	0	0	0	0	0	0.2966	0.5425	0.1469	0.4085	0.9089	1.0682	0.6903	0	0.5077	1.72E-04
ENSSSCG00000041729	8	4328	0	0	0	0	0.0351	0	0	0	0	0	0	0	0.0663	0	0.1053	0.3324	0.1365	0.025	0.032	0.231	0.0029	0.1161	6.83E-04
ENSSSCG00000048973	8	5609	0.02	0	0	0	0	0	0	0	0	0	0	0	0	0.1166	0	0.4905	0.0908	0.1239	0	0.2323	0.0017	0.1318	7.74E-03
ENSSSCG00000048620	7	1667	0	0	0	0	0	0	0	0	0	0	0	0	0	0.3796	0	0.3524	0.1823	0	0.1772	0.0649	0	0.1445	2.78E-03
ENSSSCG00000048902	6	6361	0	0	0	0	0	0	0	0	0	0	0	0	0	0.0956	0.0452	0	0.034	0.0653	0.0393	0.1093	0	0.0486	7.34E-04
ENSSSCG00000051574	6	2201	0.2762	0.0654	0.6711	0.344	6.4189	5.9062	3.0537	5.2715	2.8041	1.1343	0.2762	1.5688	0	0	0.0629	0	0	0	0	0	2.3159	0.0079	1.80E-04
ENSSSCG00000045914	5	4571	0	0	0	0	0	0	0	0	0	0	0	0	0	0	0	0.2229	0.038	0.0436	0	0.0245	0	0.0411	9.50E-03
C21orf62	16	1025	0.2853	0	0.1666	0	0	0	0	0.3467	0.1092	0.5159	0	0	0.6664	2.0524	2.1535	1.017	1.9444	0.3467	1.0923	0.6449	0.1186	1.2397	2.86E-04
RUNX1	44	10811	5.1927	4.416	5.8762	14.849	13.1773	18.6265	3.4474	10.6269	17.6061	26.0454	29.1411	10.5258	1.9271	0.958	1.6334	0.4018	1.1245	0.6573	0.4764	0.5869	13.2942	0.9707	1.59E-05
ETS2	53	5875	0.4732	0.6785	0.504	0.7814	0.3825	0.224	0.2783	0.1453	0.5509	0.3468	0.7689	1.0177	0	0.0381	0.0675	0.0498	0	0.0581	0	0.0578	0.5126	0.0339	2.42E-04
ENSSSCG00000042665	5	3840	0.5748	0.4525	1.1937	1.5422	9.3304	16.7999	10.2792	18.9044	11.5627	18.9641	13.0886	10.2709	0.0519	0.401	0.6998	0.241	1.9416	1.8734	1.2452	0.3371	9.4136	0.8489	5.49E-03
ENSSSCG00000038056	8	609	0.2362	0	0	0.4549	0	0	0	0	0	0	0	0	0	2.047	0.2052	0	1.0392	0.9427	0.4823	0.2496	0.0576	0.6208	7.91E-03
TSPEAR	12	2849	0	0	0	0	0	0	0	0	0	0	0	0	0	0.07	0	0.1179	0.232	0	0.0574	0.0599	0	0.0672	2.78E-03
ENSSSCG00000042871	5	1346	0	0	0	0	0	0	0	0	0	0	0	0	0	2.0324	0.7482	0.1097	2.1698	1.6465	1.2072	2.4967	0	1.3013	1.72E-04
ENSSSCG00000043530	6	6391	0.0677	0	0	0	0.033	0	0	0	0.0225	0	0.0169	0	0	0.2176	0.2641	0	0.2528	0.428	0.2476	0.208	0.0117	0.2023	9.41E-03
STMN4	8	1525	2.0755	3.487	3.6175	4.2688	3.8523	2.2036	1.3833	4.9882	1.7335	2.0928	1.0378	2.809	0.2128	0.0908	1.0655	1.5197	0.6917	0.0941	0.0963	0.299	2.7958	0.5087	1.11E-04
ZNF395	6	13259	0.111	0.0386	0.0244	0.0768	0	0	0	0.0591	0.01	0	0	0	0.0366	0.3202	0.2621	0.3608	0.2948	0.2449	0.329	0.2426	0.0267	0.2614	6.71E-04
ENSSSCG00000009691	5	1483	0.4851	0.0996	0	0	0	0	0	0	0	0	0.097	0	0	33.0632	19.8915	1.4065	45.5197	28.2607	28.6203	56.4673	0.0568	26.6536	9.76E-04
BLK	5	3562	0.4315	0.2272	0.2383	1.9999	0.5595	0	0.0629	0.0371	0.1642	0.0459	0.3356	0.4089	0.143	13.3162	11.0786	0.4988	10.31	8.1648	8.8651	12.3013	0.3759	8.0847	2.16E-03
ENSSSCG00000044311	8	2312	0	0	0	0	0	0	0	0	0	0	0	0	0.0751	0.2586	0.5123	0.0484	0.0572	0.5059	0.2122	0	0	0.2087	1.72E-04
ENSSSCG00000043271	9	4711	0.031	0	0	0	0	0	0	0	0	0.0281	0	0	0	0.8244	0.6848	2.3235	0.6769	0.5531	0.6179	1.4311	0.0049	0.889	6.26E-04
ENSSSCG00000046393	5	653	0	0	0	0	0	0	0	0	0	0	0	0	0	1.2147	4.0298	1.0015	6.7995	3.2217	5.4606	17.5608	0	4.9111	1.72E-04
ADGRD1	13	8967	4.1469	5.3478	8.3126	6.8817	8.1036	8.5211	5.967	13.4561	7.1607	7.2549	13.3687	5.9872	3.1784	4.3984	4.5075	3.3613	2.8368	4.0478	5.4277	1.3896	7.8757	3.6434	1.91E-04
HCAR1	13	2909	2.1721	7.3988	4.1443	8.5409	2.809	0.4479	1.0007	4.6353	0.8543	3.035	0.8219	0.3338	0.1167	0	0.137	0	0.1155	0	0.5528	0	3.0162	0.1152	4.26E-04
ENSSSCG00000009795	5	1312	0	0	0	0	0	0	0	0	0	0	0	0	0	0.7949	0.6432	0.1094	1.3433	0.5792	1.2062	0.5629	0	0.6549	1.72E-04
MYL2	24	742	27896.1653	22265.9935	21911.5472	22217.155	31345.0434	28714.4931	24418.9142	19526.6076	16325.9437	12866.0459	36657.0738	12656.4961	0	7.5785	10.6642	12.7407	5.6854	0	0	0	23066.7899	4.5836	2.35E-04
TBX5	9	2211	0	0	0	0.1993	0.4124	0.2603	0	0.0978	0.1253	0.1131	0.1572	0	0	1.5942	0.8249	0.3904	1.403	1.8102	0.5012	1.9787	0.1138	1.0628	3.82E-03
LHX5	7	3351	0	0	0	0	0	0	0	0	0	0	0	0	0	0.263	0.1361	0.2576	0.2645	0.0968	0.1653	0.0746	0	0.1572	1.72E-04
SVOP	6	5217	0	0	0	0	0	0	0	0	0	0	0	0	0	1.7417	1.2478	0.8146	1.6659	2.4666	1.5132	1.6328	0	1.3853	1.72E-04
ENSSSCG00000042188	18	4257	0	0	0.038	0.0798	0	0	0	0.0263	0	0	0	0	0	0.1595	0.2041	0	0.1391	0.1841	0.2795	0.3778	0.012	0.168	6.06E-03
ENSSSCG00000046022	10	7149	0	0	0	0	0	0	0	0	0	0	0.0204	0	0	0.1358	0.0238	0	0.0558	0.0166	0.047	0.0185	0.0017	0.0372	3.26E-03
TSSK1B	7	5780	0.1025	0.0194	0	0	0	0	0.028	0	0	0	0	0	0	55.5177	41.8362	4.1954	62.603	67.4197	57.5343	129.34	0.0125	52.3058	9.76E-04
ENSSSCG00000049176	13	879	0.5273	0	0	0	0	0	0	0	0.3152	0	0	0	0	3.3416	0.6916	0	0.8402	1.3536	1.4182	2.5596	0.0702	1.2756	3.53E-03
ENSSSCG00000045649	7	5391	2.0265	3.1088	2.2259	1.3972	1.6826	0.1331	0.4086	0.0564	0.3202	0.2192	0.3612	0.2055	0	0	0.0391	0.0799	0.0817	0.0282	0.0267	0	1.0121	0.032	4.39E-04
CAPN9	7	3241	0.1329	0	0	0.1332	0	0	0	0	0	0	0.0443	0	0	1.6425	2.3244	2.6033	0.5556	1.5041	1.7877	2.5385	0.0259	1.6195	9.76E-04
MYPN	7	8404	0.0963	0.1818	0.4135	0.2372	0.0282	0.2398	0.3775	0.2609	0.2724	0.2642	0.2118	0	0	0	0	0	0	0	0	0	0.2153	0	4.34E-04
TACR2	6	3158	0.0463	0	0	0	0	0	0	0	0	0	0	0	0.0541	0.4612	1.398	0.055	0.1893	0.2625	0.4254	0.293	0.0039	0.3923	6.03E-05
TBATA	8	3979	0.0595	0	0.0332	0	0	0	0	0	0	0	0	0	0	0.5879	0.5753	0.4292	0.244	0.7254	0.5677	0.9016	0.0077	0.5039	6.26E-04
MYOZ1	7	1823	122.9464	107.687	88.1648	75.2979	100.6515	132.1586	119.1031	102.9501	118.2411	69.7633	37.837	89.1014	0	0	0.0725	0.1604	0	0.0937	0.0888	0	96.9918	0.0519	2.35E-04
SYNPO2L	13	5182	2.3313	1.4476	2.2704	2.0877	0.8203	1.9773	0.7495	1.3762	1.8776	1.3077	0.8228	0.2161	0	0.395	0.5364	0.033	0.4684	0.3604	0.5029	0.9231	1.4404	0.4024	1.52E-03
SFTPA1	5	5938	0.0288	0.2725	0	0	0	0	0	0.0668	0	0	0	0	0	0.0878	0.3356	0.0399	0.1131	0.1558	0.0985	0.3029	0.0307	0.1417	5.07E-03
CHAT	8	2122	0	0	0	0	0	0	0	0	0	0	0	0	0	0.0623	0	0	0.0805	0	0.08	0.1638	0	0.0483	9.50E-03
ENSSSCG00000010432	14	5308	0	0.0633	0.1245	0	0	0.0643	0	0.1599	0.0655	0	0	0	0.0747	0.4682	0.308	0	0.1829	0.128	0.1637	0.1877	0.0398	0.1892	4.11E-03
ACTA2	7	2069	0.6389	0.4407	0.9735	1.2137	1.4639	0.8703	1.1479	1.6242	0.6118	0.2775	0.6389	0.2938	0.2086	0.2856	0.366	0.0669	0	0.3921	0.102	0	0.8496	0.1776	1.03E-03
CRTAC1	9	11163	0	0	0	0	0.0355	0.0131	0.0439	0.0306	0	0	0	0	0	0.5717	0.9119	0.1572	0.9081	0.8108	0.4204	0.8062	0.0103	0.5733	1.40E-03
ENSSSCG00000050661	39	4610	0	0	0	0	0	0	0	0	0	0	0	0	0	0.1911	0	0.0624	0.1282	0.0469	0.3005	0.0813	0	0.1013	7.34E-04
NRAP	40	8363	0.0497	0.2989	0.1663	0.1009	0	0.0527	0.0545	0.086	5.7403	0.7761	0.1159	0	0	0	0	0	0	0	0	0	0.6201	0	1.13E-03
ENSSSCG00000050062	23	2394	0.3388	0.8812	0.5396	1.1042	0.127	0.1202	0	0.0904	0	0.2088	0.3388	0	0	0	0	0	0	0	0	0	0.3124	0	2.71E-03
ENSSSCG00000048494	17	5900	0	0	0	0.0294	0.1351	0.0201	0	0	0.0496	0	0	0	0	0.2356	0.304	0.0803	0.2467	0.112	0.446	1.9675	0.0195	0.424	2.42E-03
TACC2	26	15370	0.7012	0.3642	0.5849	0.7229	0.8723	0.6778	0.3264	1.7344	0.8704	2.2174	0.6473	0.4007	0.0258	0.038	0.0638	0.1111	0.0842	0.0884	0.0113	0.0778	0.8433	0.0626	1.59E-05
ENSSSCG00000047411	17	5127	0	0	0	0	0	0	0	0	0	0	0	0	0	0.0288	0	0	0.195	0.0452	0.0823	0.112	0	0.0579	2.78E-03
NEB	7	23246	0.9569	3.3709	5.2814	3.0265	0.1734	0.1763	1.2201	0.6822	0.595	0.362	1.2417	0.1719	0	0	0	0	0.0063	0	0	0	1.4382	8.00E-04	1.81E-04
ENSSSCG00000041827	40	5202	0	0.0406	0	0.0847	0.0292	0	0.0568	0	0	0	0	0	0	0.5364	0.5259	0	0.3975	0.4367	0.2396	0.7689	0.0176	0.3631	9.41E-03
DPP10	7	5376	0.0632	0.097	0.1483	0.0441	0.0208	0.0984	0	0.1217	0.0953	0	0.0316	0.1616	0.2224	4.1419	2.3534	0.0492	5.2755	5.8392	5.4954	5.2076	0.0735	3.5731	1.77E-03
BIN1	7	4244	203.7173	34.522	66.8778	59.9927	17.0167	10.9795	19.8778	34.0508	20.0845	16.2528	31.5579	11.8329	0.0791	0.0934	0.2067	0.077	0.3621	0.3813	0.16	0.0819	43.8969	0.1802	1.59E-05
DLGAP2	37	7361	0.0322	0.0608	0.0718	0.0794	0.0444	0.0232	0.022	0.0461	0.0472	0	0	0.0456	0.0359	2.5421	2.4877	2.4128	2.0445	4.3828	0.6845	1.2725	0.0394	1.9828	1.77E-03
ENSSSCG00000015747	5	11959	16.6382	13.1517	21.8945	17.1232	1.2349	0.25	0.2674	0.1217	0.0442	0.0978	0.1777	0.1856	0	0.0142	0	0	0	0	0	0	5.9322	0.0018	1.81E-04
CSMD1	5	10567	0	0	0	0.0155	0.0323	0.0306	0	0	0	0	0	0	0	1.145	0.8888	0	0.3696	0.8714	1.0185	0.0785	0.0065	0.5465	6.06E-03
ENSSSCG00000041555	11	6693	0	0	0	0	0	0	0	0	0	0	0	0	0	0.0725	0.0761	0	0.1787	0.0885	0.0502	0.1383	0	0.0755	7.34E-04
ENSSSCG00000036997	5	434	15.4456	0.787	0.7457	0.3912	0	0.4592	0	0.7739	0	0	0.7534	2.3609	0	4131.8732	1979.2543	175.4233	1206.5158	1732.8655	2416.9893	2307.7524	1.8097	1743.8342	3.56E-03
ASB5	18	4223	2.8119	2.1129	3.247	2.753	0.2087	0.3959	0.5451	0.1049	0.4867	0.3936	0.2368	0	0	0.034	0	0	0	0	0	0	1.108	0.0042	6.09E-04
ENSSSCG00000046193	15	2581	1.6502	2.5909	3.2888	4.3495	2.1793	0.6977	1.7435	1.0326	0.8173	0.3337	1.5933	0.53	0	0	0	0	0.0969	0	0	0	1.7339	0.0121	1.81E-04
ENSSSCG00000043718	7	669	2.5971	0.5958	0.3541	0	0	0	0	1.0211	0.2419	0	0.2597	0	0	2.343	2.7664	1.0926	1.9551	2.0421	3.1446	6.3452	0.4225	2.4611	6.54E-03
ENSSSCG00000047762	12	3029	0.1069	0.0561	0.1147	0.0658	0	0	0	0.0483	0.054	0	0	0.0561	0	3.4873	2.3461	0.5545	2.6186	1.641	4.1563	5.1305	0.0418	2.4918	2.96E-03
ITGB6	13	6159	0.0192	0.0909	0.3434	0.1899	0.0265	0	0.0263	0.0276	0.0564	0.0647	0	0	0	0	0	0	0	0	0	0	0.0704	0	2.72E-03
ENSSSCG00000050606	6	4075	0	0	0	0	0	0	0	0	0	0	0	0	0	0.642	0.6705	0	0.7917	0.9806	0.6358	0.2035	0	0.4905	7.34E-04
CHRNA1	16	3708	58.2842	41.7587	30.1535	136.448	20.3706	13.6964	14.8987	20.1577	4.632	6.2026	2.9064	6.4857	0	0.0396	0.041	0	0.1992	0.0292	0.0747	0.1011	29.6662	0.0606	2.46E-04
ENSSSCG00000048724	16	7065	0.1209	0	0	0.0492	0.0846	0	0	0	0	0	0.0242	0	0.024	0.123	0.3103	0.1676	0.1109	0.0748	0.1242	0.1157	0.0232	0.1313	1.64E-03
ENSSSCG00000036052	10	2352	4.3316	4.0629	3.8979	2.82	0.238	0.6745	0.808	0.0695	0.0726	0.5504	0.361	0	0	0	0	0	0	0	0	0	1.4905	0	4.34E-04
ENSSSCG00000016002	21	7453	7.1993	8.6954	6.2575	5.5144	1.8328	1.2948	1.1377	1.7769	1.6497	2.1279	3.6224	2.5177	0.5616	0.5562	1.4121	0.2838	1.0004	0.5484	0.7103	0.4777	3.6355	0.6938	6.35E-05
PDE1A	15	7908	0.5041	0.2546	0.1841	0.1839	0.0185	0	0.0648	0	0.0429	0	0.0252	0	0	1.2203	1.2941	0.2688	1.6628	0.839	0.6871	1.3182	0.1065	0.9113	4.55E-03
CASP8	26	3880	0.3663	0.1731	0.2385	0.7536	0.1264	0.044	0	0.0875	0.0448	0.6164	0.1526	0	0	0	0	0	0.0834	0.0438	0	0	0.2169	0.0159	4.66E-03
MYL1	15	10050	504.1354	425.2682	492.2711	256.1935	70.3578	88.3802	46.1563	67.1909	43.373	51.483	21.0201	40.6272	0	0.0108	0	0.0249	0	0	0	0.0146	175.5381	0.0063	2.22E-04
ABCA12	11	9338	0.0742	0	0.0248	0	0	0.0157	0	0.0154	0	0	0.0148	0.0402	0	10.4145	4.4421	0.9594	4.8989	4.4988	5.7421	1.9461	0.0154	4.1127	2.41E-03
CRYBA2	8	2115	0.0548	0	0	0	0	0	0	0	0	0	0	0	0	0.4861	0.6467	0.2721	0.7682	0.3069	0.5894	1.6548	0.0046	0.5905	3.57E-04
ENSSSCG00000032522	6	4363	10.842	3.1898	6.149	7.3273	9.5015	7.6554	4.2599	7.5142	9.0805	6.9701	7.789	6.4909	0.5838	1.0752	0.3654	1.5474	0.6159	0.5454	0.1675	0.4122	7.2308	0.6641	1.59E-05
ENSSSCG00000045793	5	2662	0.0608	0.0638	0.0653	0.0749	0	0.3365	0.3973	0.1098	0.0614	0	0	0.0638	0	0	0	0	0	0	0	0	0.1028	0	2.71E-03
NYAP2	7	8395	0	0.0175	0.0181	0.1542	0.0352	0	0	0	0.0138	0	0.0171	0	0	0.3942	0.2463	0.0258	0.132	0.2531	0.2485	0.201	0.0213	0.1876	5.14E-03
COL4A4	5	7826	0.3179	0.2655	0.4153	0.4294	0.0539	0.0367	0.0375	0.1942	0.0919	0.0566	0.0138	0	0.016	0.7107	2.0756	0.7336	0.6381	0.7962	1.9119	0.1887	0.1594	0.8838	9.56E-03
ENSSSCG00000050640	7	5205	2.3774	0.8905	3.8503	2.8403	1.4108	0.3212	0.5805	0.4541	0.3533	0.0798	0.3842	0.3562	0	0	0	0.0584	0.0276	0.0284	0.0416	0.0532	1.1582	0.0262	2.42E-04
ENSSSCG00000049049	8	2751	0.2517	0.2272	0.5055	0.6135	0.1043	0	0.221	0.1569	0.4832	0.2359	0.5035	0.2272	0	0	0	0	0	0	0	0	0.2942	0	4.32E-04
KLHL30	9	3373	63.0304	34.3892	39.1531	84.3001	69.8004	114.2697	124.5967	148.9568	315.1933	424.8999	111.7342	200.4601	0	0.2167	0	0	0.3358	0	0.103	0	144.232	0.0819	2.22E-04
ENSSSCG00000048785	35	5292	0	0.0219	0	0	0	0	0	0	0	0	0	0	0	0.0271	0.0278	0	0.0816	0.1396	0.0613	0.0523	0.0018	0.0487	1.79E-03
ENSSSCG00000043501	8	2594	7.0483	0.0964	0.7594	0.8946	0.0553	0.0566	0	0	0.0569	0	0.1602	0.0482	0	0	0	0	0	0	0	0	0.7647	0	2.72E-03
CDH12	16	3513	0	0	0	0.0409	0	0	0	0	0	0.1971	0	0	0	0.4494	0.1254	0.3461	0.5734	2.1024	2.6788	7.4519	0.0198	1.7159	8.50E-04
DAB2	5	7229	0	0.0173	0.016	0	0	0	0	0.0398	0.0204	0	0	0	0	0.8755	0.7346	0	0.2943	0.4975	0.8582	0.0748	0.0078	0.4169	9.41E-03
PLPP1	33	8141	0.6996	0.6347	0.8659	0.5414	0.7599	0.9616	0.5315	0.9698	0.5988	0.6405	1.4511	0.5113	0.7938	0.2054	0.5832	0.4355	0.5315	0.1701	0.0921	0.242	0.7638	0.3817	6.91E-03
ANKRD55	9	2534	0.408	0.1707	0.6559	0.4439	0.1372	0	0	0.058	0.06	0.0568	0.1166	0.2134	0.0547	58.5024	29.8162	8.1585	48.3717	55.5235	50.68	52.177	0.1934	37.9105	3.80E-03
TRAPPC13	8	7585	0.1222	0.3894	0.3217	0.3292	0.2004	0.4552	0.2142	0.1854	0.347	0.4614	0.718	0.5006	0.0946	1.3167	0.9417	1.157	1.7916	0.6703	0.5296	2.0105	0.3537	1.064	7.30E-03
ENSSSCG00000049075	8	6398	0.0462	0.0169	0.0216	0	0.0181	0.033	0	0	0	0	0	0	0	0.2149	0.1811	0.4286	0.3589	0.2984	0.1188	0.5172	0.0113	0.2647	1.88E-03
LCP2	10	6550	0.4148	0.1061	0.426	0.7776	0.0342	0	0	0.0749	0.0521	0.1235	0.2333	0.0796	0.0609	0	0	0	0	0.025	0	0.0247	0.1935	0.0138	6.54E-03
ENSSSCG00000041925	6	726	0	0	0	0.149	0	0	0	0	0	0	0	0	0	1.7879	1.9079	0.8609	1.7558	3.7774	2.5701	2.2252	0.0124	1.8607	3.57E-04
ENSSSCG00000045968	5	1355	0	0	0	0	0	0	0	0	0	0	0	0	0	9.4969	3.3896	0.4335	5.1595	8.388	7.1948	2.4747	0	4.5671	1.72E-04
ENSSSCG00000044476	19	422	0.7203	0	0	0	0	0.2962	0	0	0	0	0	0	0	3.5885	1.9693	0	1.9222	2.9994	5.4419	1.7401	0.0847	2.2077	3.53E-03
ENSSSCG00000045595	6	1723	0.2449	0.1666	0.2557	0.7057	0.668	0.0857	0.0628	0.2412	0	0	0	0.3332	0.5114	1.8523	1.4195	0.1715	2.3856	3.9391	2.6842	2.9592	0.2303	1.9904	2.27E-03
ENSSSCG00000049164	30	671	0	0	0	0	0	0	0	0	0	0	0	0	0	1.5183	0	2.3762	1.0591	0.5006	0	0.2179	0	0.709	2.78E-03
ENSSSCG00000033070	9	1303	0	0	0	0	0	0	0	0	0	0	0	0	0	0.6874	0.8116	1.2342	1.1293	1.1795	1.4903	3.7791	0	1.2889	1.72E-04
ENSSSCG00000041139	10	2300	0	0	0	0	0	0	0	0	0	0	0	0	0	0.1271	0	0.4455	0	0	0.1511	0.1733	0	0.1121	9.50E-03
ENSSSCG00000045456	9	3745	0	0	0	0	0	0	0	0	0	0	0	0	0	0.0949	0.0598	0	0	0.1746	0.2736	0	0	0.0754	9.50E-03
LRRC14B	5	2516	45.4232	49.5482	33.9605	39.8849	54.5543	38.5773	20.666	26.5225	19.7033	11.7372	6.3684	16.222	0	0.4724	0.6215	0.4753	0	0.089	0.3678	0.2324	30.264	0.2823	2.46E-04
CHRNB3	9	5952	0.2127	0	0.0987	0.0511	0.0967	0	0	0	0	0	0	0	0	9.703	0.2901	0.3971	1.6356	4.4215	4.6621	4.3027	0.0383	3.1765	1.40E-03
BANF2	5	395	13.1187	0	0.2835	1.6734	0	0	0	0.4097	0	0	0.5046	2.9985	0	2044.5162	1053.3259	156.4611	1415.4597	1833.3561	1688.5194	3444.9938	1.5824	1454.579	2.41E-03
ENSSSCG00000047906	10	1013	0.1068	0	0	0	0	0	0	0	0	0	0	0	0	7.8932	2.499	50.299	2.8996	4.3509	2.1304	0.4374	0.0089	8.8137	3.57E-04
ENSSSCG00000029289	6	668	16.7157	0.5084	1.0404	1.1934	0	0	0.5937	5.0336	0	0	2.9071	9.6591	32.7723	4168.3549	2126.6196	18849.3769	4218.5884	2630.5889	2541.5566	3472.9545	3.1376	4755.1015	2.35E-04
FASTKD5	10	7202	0.6365	0.296	0.2021	0.569	0.2842	0.3405	0.4268	0.0899	0.0707	0.0482	0.3321	0.0658	0	0	0.0406	0	0	0	0.0943	0	0.2802	0.0169	6.71E-04
ENSSSCG00000046544	6	4397	0	0	0	0	0	0	0	0	0	0	0	0	0	0.4041	0.2801	0.0601	0.4655	0.3718	0.233	0.1104	0	0.2406	1.72E-04
PDYN	25	2653	0	0	0	0.0542	0.0557	0	0	0	0.0437	0	0	0.2214	0.0573	0.2711	0	0.2039	0.261	0.3298	0.3058	0.3181	0.0312	0.2184	2.42E-03
SLC52A3	5	6462	0	0	0	0	0	0	0	0	0	0	0	0	0	0.047	0.0445	0.2286	0.1339	0.1929	0.0387	0.1255	0	0.1014	1.72E-04
ENSSSCG00000007219	5	344	5.5331	0.3843	0.85	0.4753	0	0	0	0.5051	0	0	1.3019	0.7686	11.0494	667.2986	561.9581	6105.6748	1261.636	655.0801	687.7109	877.6344	0.8182	1353.5053	2.22E-04
ENSSSCG00000045299	30	1366	1.1585	0.7569	2.138	2.2308	0.4575	0.2545	0.1544	1.7862	0.215	0	0.2106	0	0	0	0	0	0	0.1051	0	0	0.7802	0.0131	1.85E-03
MYLK2	11	4092	37.6861	7.3752	16.2137	22.2378	2.8885	0.8249	0.912	1.5433	0.52	0.0352	0.5415	0.4758	0	0	0	0	0	0.0359	0.0743	0.0352	7.6045	0.0182	4.66E-04
BPIFB2	7	2216	0.0505	0	0	0	0	0	0	0	0	0	0	0	0	4.2793	2.2348	2.1908	2.9883	5.1747	2.0686	2.8862	0.0042	2.7278	3.57E-04
BPIFB6	12	6302	0	0	0	0	0	0	0	0	0	0	0	0	0	0.1367	0.0466	0.0482	0.0685	0.0469	0.103	0.1099	0	0.07	1.72E-04
RALY	6	6798	0.5617	0.313	0.3386	0.3911	0.1114	0.0815	0.1287	0.0852	0.0931	0.0633	0.1728	0.2012	0.1481	0.5867	0.3501	0.652	0.4229	0.358	0.6827	0.6334	0.2118	0.4792	2.99E-03
MYH7B	6	12983	0.4015	0.2303	0.1368	0.1035	0.3767	0.0225	0.2393	0.0789	0.0748	0.0915	0.455	0.0768	0	0	0	0.0113	0.0126	0	0	0.0262	0.1906	0.0063	3.01E-04
MMP24	8	4372	0.0328	0	0.0348	0.0329	0.0338	0.0495	0	0.0286	0.0795	0.1448	0.0657	0	0.591	2.6655	2.5677	0.4948	2.5662	6.2326	4.2938	0.5308	0.0419	2.4928	2.42E-04
ENSSSCG00000045493	23	2037	0	0	0	0	0	0	0	0	0	0	0	0	0	0.0746	0	0	0	0.272	0.1227	0.3413	0	0.1013	9.50E-03
ENSSSCG00000051529	12	3136	3.2324	3.3762	5.9859	7.2012	0.7202	0.5084	0.0378	1.6423	0.9695	1.0256	4.5358	0.2178	0	0	0	0	0	0	0	0	2.4544	0	1.53E-04
ENSSSCG00000050912	6	1559	0	0	0	0	0	0	0	0	0	0	0	0	0	1.2259	3.196	0.5318	2.37	1.2719	2.1568	1.9926	0	1.5931	1.72E-04
ENSSSCG00000033906	8	546	0	0	0	0	0	0	0	0	0	0	0	0	0	0.8069	0	7.1144	0.5411	0.1981	0.2537	0.2289	0	1.1429	7.34E-04
PTI	6	5835	0.0185	0	0.0214	0.0199	0.2169	0.0984	0.1007	0	0	0.0253	0.0371	0	0.2785	0.6355	0.47	0	0.4782	1.1981	0.9123	0.9113	0.0448	0.6105	3.56E-03
TNNC2	12	1610	50.8147	28.2783	43.8005	35.5654	24.7716	23.9853	12.9907	14.7511	28.0705	30.3986	9.6281	27.2749	0	0	0	0.2687	0	0	0	0	27.5275	0.0336	1.81E-04
ANKRD60	9	969	0.1481	0	0	0	0	0	0	0	0	0	0	0	0.4705	1.7817	1.6768	0	1.2865	1.161	1.3155	2.3947	0.0123	1.2608	3.57E-04
ENSSSCG00000048041	11	2492	0.6351	0.1185	0.0868	0.0556	0.1505	0	0	0	0.0589	0	0	0	0.2604	0.6114	0.8527	0.8835	1.3544	0.576	0.7661	0.4879	0.0921	0.724	6.71E-04
ENSSSCG00000043852	7	1375	0.8143	0.3846	0.4253	0.4756	1.6146	0.3531	0.6174	0.8845	0.1449	0.0861	0.1629	0.0961	1.1695	2.9727	6.8309	2.8246	2.5933	1.8954	1.8843	0.4307	0.505	2.5752	4.76E-04
STMN3	7	952	0.3732	0.3528	0.6943	2.9177	0.3435	0.3588	0.17	0.1784	0	1.2561	0.2488	0	0.972	3.8391	1.8892	13.8124	3.7397	2.497	2.3726	4.6057	0.5745	4.216	1.04E-03
WDR60	18	3533	8.1727	3.7719	8.24	9.4657	4.3648	2.2369	2.1175	4.3482	1.6533	2.8227	2.8657	1.64	8.9565	174.6889	151.3127	42.9743	153.969	162.5963	93.9321	122.6717	4.3083	113.8877	3.18E-05
ENSSSCG00000050623	8	1255	0	0	0	0	0	0	0	0	0	0	0	0	0	3.0173	1.2269	0.5353	1.4747	2.0968	4.2991	1.2247	0	1.7344	1.72E-04
SHH	32	1860	0	0	0	0	0	0	0	0.5274	0	0	0	0	0	0.2547	0	0.5686	0.6288	0.0879	0.4591	0.348	0.0439	0.2934	5.76E-03
ENSSSCG00000042794	9	7685	0.0667	0.0842	0.0221	0	0	0	0.0437	0	0.019	0	0.0444	0	0	0.4748	0.3371	0.1695	0.3351	0.1892	0.1712	0.1489	0.0233	0.2282	2.41E-03
ENSSSCG00000016444	6	1930	0.1531	0	0.1435	0.1295	0	0	0	0	0	0	0	0	0	0.1295	0.2402	0.6558	0.2975	0.1522	0.1575	0.0745	0.0355	0.2134	5.73E-03
PRSS37	6	1220	0	0	0	0	0	0	0	0	0	0	0	0	0	2.2423	1.1793	0	1.9506	2.0436	3.6884	0.5699	0	1.4593	7.34E-04
ENSSSCG00000042281	61	4404	0	0.0453	0.0269	0.0508	0.1801	0.4979	0.297	0.5816	2.5354	2.3133	2.7616	1.5839	0.0269	0	0	0	0.0371	0	0	0	0.9062	0.008	1.22E-03
ENSSSCG00000047982	8	3949	0	0.0744	0	0.0364	0.0374	0.0822	0.0701	0.0317	0.1761	0.2137	0.2181	0.4091	0	0	0	0	0	0	0	0	0.1124	0	1.13E-03
ATP6V1FNB	5	1077	0.6342	0	0.3153	0.1613	0.5552	1.5396	0.8317	0.491	0.8144	1.9735	3.8055	1.2021	0.9459	71.7889	53.4805	5.1687	43.6629	69.7188	53.2103	95.9429	1.027	49.2399	1.91E-04
FLNC	5	9340	0.9368	1.0174	2.0102	1.1679	2.4844	3.9215	3.9433	6.3734	5.9528	5.3684	3.7071	2.3697	0	0.2612	0.2359	0.0163	0.2311	0.2214	0.0811	0.2373	3.2711	0.1605	1.59E-05
LMOD2	36	2560	1.8521	2.6683	2.4021	2.6531	6.0404	7.2403	5.1355	3.1927	3.2016	1.599	5.237	2.6683	0	0	0	0	0	0	0	0	3.6575	0	1.52E-04
PPP1R3A	21	7490	27.9291	51.1961	41.3832	33.1857	16.8378	16.2393	14.5598	22.1388	6.2657	5.9849	6.4024	8.5416	0	0	0	0	0.0437	0	0	0	20.8887	0.0055	1.81E-04
DOCK4	6	8555	12.7733	18.3708	14.8982	17.459	8.9181	5.0115	4.6273	3.2242	7.0105	5.3914	8.0731	4.4879	3.087	4.824	8.4206	1.3454	3.4705	2.6426	3.6915	1.0228	9.1871	3.5631	4.10E-03
ENSSSCG00000048079	20	5811	0	0	0	0	0	0	0	0	0	0	0	0	0	0.2251	0.1176	0	0.1461	0.299	0.343	0.428	0	0.1948	7.34E-04
ENSSSCG00000049481	21	3986	1.251	1.3171	1.7152	3.1225	5.2932	4.5688	6.7487	6.0277	7.2633	2.0082	5.6989	2.5401	0	0	0	0	0	0.0361	0	0	3.9629	0.0045	1.81E-04
ENSSSCG00000044483	6	5485	1.099	0.6962	0.6927	0.9705	1.8851	0.8677	0.4798	1.5041	1.0775	2.3845	2.7738	1.4727	0.3325	0.2885	0.1885	0.6705	0.3535	0.6153	0.169	0.1154	1.3253	0.3416	6.35E-05
DLL1	7	5039	0.9896	0.4713	0.3679	1.5071	0.3418	0.204	0.1206	0.6852	0.4983	0.1503	0.4948	0.124	0	0.0837	0.3133	0	0.0603	0.0286	0.0293	0	0.4962	0.0644	7.76E-04
ENSSSCG00000043814	17	5199	0.0721	0.0669	0.2029	0.0552	0	0	0	0	0	0	0	0	0.0406	2.9816	2.4011	0.38	2.6012	5.2846	2.9752	3.4101	0.0331	2.5093	5.26E-04
ENSSSCG00000046965	29	1438	0	0	0	0	0	0	0	0	0	0	0	0	0	0.3295	0.3114	0.0919	0.1017	0.2274	0.475	0	0	0.1921	7.34E-04
SLC22A3	7	3777	2.53	5.3295	2.6028	3.5572	15.8551	33.5194	48.0494	44.6258	3.599	17.6226	49.2209	6.5432	1.223	1.8676	2.38	4.3738	2.7704	3.391	2.0137	0.4945	19.4212	2.3142	1.06E-03
PNLDC1	7	1885	5.0695	0.5287	1.3195	1.2473	0	0	0.2602	0.5436	0.6868	0.5405	0.2765	0.4229	0.0628	11.8201	9.2572	13.1845	13.8778	15.5824	12.7058	14.953	0.908	11.4305	3.80E-03
ENSSSCG00000046349	12	2931	0	0.0451	0	0.1116	0.1165	0	0.5214	0	0	0	0.0382	0	0.0499	0.3347	0.1748	0.2208	0.5214	0.2371	0.204	0.4041	0.0694	0.2684	2.73E-03
SNX9	8	6582	0.2089	0.1056	0.2564	0.1745	0.0446	0	0.0437	0	0.0329	0.021	0.038	0	0	0	0	0	0	0	0	0	0.0771	0	2.72E-03
ENSSSCG00000044169	13	2307	0	0	0	0	0	0	0	0	0	0	0	0	0	2.5237	2.2348	0.6337	2.197	3.4051	2.5253	3.2384	0	2.0947	1.72E-04
ENSSSCG00000004081	8	8038	0.1326	0.0279	0.0822	0.1273	0.0203	0.0637	0.0201	0.1056	0.0216	0.1488	0.0295	0.0975	0.0658	0.4911	0.3865	0.3612	0.7248	0.6337	0.3891	0.0992	0.0731	0.3939	2.16E-03
PLAGL1	17	3305	0.0655	0.0419	0.1135	0.2454	0.1915	0.0869	0.0444	0.138	0.2612	0.0447	0.36	0	0	0.0351	0	0	0.0444	0	0	0	0.1328	0.0099	1.22E-03
ADGRG6	8	7068	0.086	0.1832	0.2299	0.2908	0.5095	0.336	0.1148	0.1791	0.5077	0.3325	0.7311	0.5292	0	0.0459	0.196	0	0	0.0298	0.1421	0.0208	0.3358	0.0543	1.34E-03
MYB	9	13019	0.0502	0.0525	0.1119	0.1435	0.0934	0.0306	0	0.0086	0.0203	0.0112	0.0628	0	0	0.8869	0.4271	0.5205	0.2092	0.645	0.5179	0.5727	0.0487	0.4724	4.80E-03
TCF21	13	1810	0.1963	0.1237	0.2191	0.0808	1.8969	0.7548	0.2682	1.0319	0.9599	0.8809	0.2617	1.5465	6.5733	7.5923	14.7238	7.6423	10.7289	9.7563	7.1994	3.4135	0.6851	8.4537	1.59E-05
SMLR1	5	3074	0.0532	0.0556	0.1579	0	0	0	0	0.2185	0	0	0	0	0	1.2152	1.0739	0.0648	0.7706	0.6556	0.473	0.8085	0.0404	0.6327	2.42E-03
TMEM200A	6	4294	0.0924	0.5788	0.6473	1.2726	0.3015	0.0791	0.0809	0	0	0	0.0308	0	4.5691	4.0168	9.384	0.9095	1.4971	3.9916	0.6896	0.2607	0.257	3.1648	1.31E-03
PTPRK	7	9265	0.1223	0.1649	0.2063	0.2581	0	0.0967	0.0713	0.1105	0.0706	0.0369	0.1223	0	0	0.043	0	0.0363	0.0143	0.0158	0.0176	0	0.105	0.0159	9.18E-03
ENSSSCG00000039900	25	1042	0	0	0	0	0	0	0	0	0	0	0	0	0	2.8343	0	0.7047	0.7293	1.933	0.8506	1.2457	0	1.0372	7.34E-04
ENSSSCG00000038602	6	6642	0	0	0	0	0	0	0	0	0	0	0	0.0216	0	1.1441	1.213	0.1112	0.4234	1.4598	1.0727	1.2736	0.0018	0.8372	3.57E-04
RSPO3	6	2623	9.4341	6.6451	5.7322	10.4556	16.107	21.1616	67.1551	38.6867	29.1714	25.1465	60.3892	16.7253	0.0412	1.9538	3.4311	1.5021	2.8149	0.8208	1.2878	0.5215	25.5675	1.5467	1.59E-05
CENPW	5	4114	0.0911	0	0	0.0349	0	0.0369	0	0	0	0	0	0	0	0.2791	0.2142	0.0369	0.1399	0.1795	0.1578	0.303	0.0136	0.1638	1.50E-03
TPD52L1	7	2411	0.3141	0.8617	0.1037	0.9132	1.5749	1.1906	1.8274	1.8911	0.7757	0.7352	1.2562	0.4596	0.0518	2.7877	4.2874	2.3217	4.264	3.7191	3.5803	3.4309	0.992	3.0554	4.10E-03
DCBLD1	13	4219	12.2456	7.8511	11.2063	21.7506	10.9884	12.0792	11.8155	12.7877	12.429	8.512	15.1019	10.162	2.417	4.3001	3.7082	5.2912	3.4582	3.1372	2.0306	0.6666	12.2441	3.1261	1.59E-05
SMAP1	26	5248	0.6456	0.2031	0.3627	0.5542	0.1114	0.0935	0.0976	0.185	0.1941	0	0.3038	0.1806	0.2987	0.8565	1.0307	5.1716	1.1715	0.8017	1.003	1.0925	0.2443	1.4283	1.91E-04
B3GAT2	12	5953	0	0	0	0.0824	0.1434	0	0	0	0.0335	0.0796	0.0376	0	0.0491	0.3845	0.2869	0.3534	0.3423	0.1751	0.3683	0.2388	0.0314	0.2748	4.52E-04
KCNQ5	8	6560	0.3537	0.1094	0.2463	0.1853	0.0439	0.1801	0.1154	0.0211	0.0191	0.159	0.0322	0.0875	0	0	0	0	0	0	0	0	0.1294	0	1.53E-04
TBX18	15	3995	6.7543	6.5804	12.0975	17.5021	8.3192	3.8448	8.5637	6.195	1.7114	6.231	3.4131	3.1248	0.6848	2.5209	2.2554	0.1895	0.1734	1.9086	0.116	0.1056	7.0281	0.9943	1.11E-04
SYNCRIP	6	7337	0.7341	1.1952	0.6296	0.763	0.2342	0.6974	0.624	0.7448	0.9043	0.5091	0.7578	0.1358	0.7587	0.8698	0.8288	4.4832	2.4735	1.35	0.9925	2.8234	0.6608	1.8225	1.06E-03
SPACA1	45	973	6.2636	0.2569	0.2382	1.3009	0.8851	0.6038	0.781	0.8872	0.4554	0.3335	2.5624	1.4131	0	1437.2293	739.4781	61.8855	1161.1717	1044.9427	960.8124	1186.4118	1.3318	823.9914	4.10E-03
CNR1	8	6538	0.0725	0.1713	0.3437	0.4248	1.1003	0.9664	1.2376	0.9869	1.249	0.1219	0.2536	0.2911	0.0202	0.3578	0.2001	0.1306	0.099	0.0519	0	0.061	0.6016	0.1151	4.10E-03
GPR63	7	6007	2.4785	2.5157	3.6155	3.0524	1.8928	1.2302	1.8486	2.0686	1.1704	1.393	2.2091	0.3675	0.752	1.5262	1.3999	0.5219	0.7923	0.6814	0.8165	0.0569	1.9869	0.8184	5.49E-03
KLHL32	8	6433	0.4862	0.8055	0.4419	0.4873	0.3082	0.1591	0.0254	0.3982	0.2767	0.2376	0.1891	0.2788	0.2025	5.6043	4.7675	1.159	13.2923	10.2203	6.6411	10.6371	0.3412	6.5655	1.52E-03
ARMC2	7	10513	0.1653	0.1517	0.0789	0.1598	0.0251	0.0695	0.0467	0.13	0.0308	0	0.0826	0.2465	0.4957	0.3302	0.8928	0.153	0.9176	0.4548	0.3233	0.2261	0.0989	0.4742	1.91E-04
NT5DC1	20	3363	7.6424	9.4903	6.4598	14.4945	5.2428	6.0544	6.8389	4.2038	5.1437	3.1156	5.1531	4.6999	0.1711	3.6017	3.5381	2.6359	1.1894	2.412	5.2065	0.0854	6.5449	2.355	7.15E-04
ELOVL4	9	3024	1.9653	2.2982	3.3613	1.9975	1.444	1.1366	2.6106	1.9464	2.3154	0.5351	2.3583	0.9767	1.7136	60.0822	29.6572	11.8906	47.0871	64.88	65.2253	56.1899	1.9121	42.0907	1.06E-03
IRAK1BP1	19	3036	1.5512	0.9058	1.6031	2.154	0.8982	0.9675	0.8009	1.2795	0.5352	0.3919	1.5055	0.5764	1.5649	25.8483	12.7645	11.8517	16.4195	15.4485	12.6499	13.6458	1.0974	13.7741	6.35E-05
MEI4	7	1554	0	0.2835	0	0.1852	0	0	0	0	0	0	0	0	0.6846	1.3887	2.5664	2.0882	0.4457	0.9652	0.8203	1.629	0.0391	1.3235	9.02E-05
EEF1A1	36	2574	2.3007	2.6534	3.3383	6.9291	4.0652	2.7865	1.3831	4.2219	2.0925	4.2586	1.7025	1.6094	3.8005	8.1218	9.5278	19.1737	10.625	6.5307	7.56	10.6078	3.1118	9.4934	3.02E-04
ENSSSCG00000041637	8	5206	0	0	0	0	0	0	0	0	0	0	0	0	0.5248	0.2176	0.2609	0.0667	0.6125	0.1138	0.1505	0.1524	0	0.2624	3.53E-05
SKA1	33	1104	0	0	0	0.1197	0	0	0	0	0	0	0	0	0	0.479	1.8539	0	0.1547	0.2932	0.3076	0.6295	0.01	0.4647	1.79E-03
MAPK4	7	6406	0.2282	0.1787	0.5598	0.5052	1.4313	0.6509	0.7778	0.4807	0.8389	0.3095	0.3195	0.4594	0	0.1768	0.212	0.0542	0	0.0185	0.0175	0.0413	0.5617	0.065	3.32E-04
TRIP4	8	7173	1.1018	0.1404	0.7207	0.4072	0.3862	0.3311	0.4685	0.4117	0.2201	0.5733	0.5933	0.6819	0	0.0452	0.1159	0.0523	0.0646	0	0	0.0614	0.503	0.0424	2.42E-04
DAPK2	5	8953	10.8726	4.8448	6.343	5.5845	6.8211	19.8161	7.1019	14.5831	6.4506	8.2276	5.758	5.2194	0.0619	0.2932	0.1683	0	0.1924	0.0328	0.2546	0.3053	8.4686	0.1636	1.59E-05
PYGO1	15	5049	25.4054	20.2463	46.8668	38.0755	56.6364	57.3636	49.4551	86.9334	26.153	36.9869	28.4315	26.5885	3.3252	3.5325	6.8003	7.7116	1.9872	4.5064	4.8177	2.4079	41.5952	4.3861	1.59E-05
DNAAF4	15	5355	0.6106	0.3189	0.272	0.8561	0.1622	0.0372	0.1991	0.1882	0.1481	0.1365	0.2443	0.5102	0.0907	17.5664	11.875	10.7932	9.7097	8.9488	8.739	13.6228	0.307	10.1682	2.99E-03
ENSSSCG00000050446	37	1665	0	0	0	0	0	0	0	0	0	0	0	0	0	0.1044	0	0	0.0672	0.1588	0.0878	0.2946	0	0.0891	2.78E-03
TMOD2	11	8446	1.962	5.2747	7.3737	7.5496	6.8948	3.5255	3.3775	6.0068	3.162	2.7205	4.3349	2.1756	0.2596	0.8324	1.7591	1.1879	1.3872	1.0903	0.9675	0.3786	4.5298	0.9828	1.59E-05
GATM	10	4397	6.2486	8.3793	8.6988	12.861	15.9764	5.3534	5.9788	22.1904	9.9469	7.0883	5.4121	6.0167	2.1036	96.4575	138.606	563.2798	141.4872	100.3407	88.7695	100.1097	9.5126	153.8942	4.10E-03
TERB2	20	1584	0.5563	0.2878	0.1817	0.0933	0.1366	0	0.868	0.2926	0.1332	0.0906	0.4636	0.0959	0	42.5232	26.7008	10.9304	23.8313	32.3354	61.5287	22.5624	0.2666	27.5515	5.46E-03
ENSSSCG00000044127	8	1461	6.5536	8.5672	10.4137	11.2537	3.7922	2.0533	2.3795	4.1873	3.2419	3.5183	7.0737	3.0527	0.4044	3.1096	1.4221	0.9411	0.5552	2.599	2.063	0.4021	5.5073	1.4371	4.76E-04
ENSSSCG00000035544	14	3783	1.8014	2.3433	1.586	1.9604	1.2826	0.7588	0.5047	1.0044	0.3042	0.1562	0.6862	0.2563	0.5947	5.575	7.9743	13.6966	6.561	5.5843	4.7919	10.4254	1.0537	6.9004	1.06E-03
RAD51	8	8231	1.0525	0.804	0.8614	0.9856	0.5048	0.2278	0.2816	0.9483	0.2267	0.3569	0.5539	0.5069	0.7537	5.8218	6.2095	9.6735	4.6741	9.9442	6.6263	5.4421	0.6092	6.1432	3.02E-04
SRP14	23	8334	0.6082	0.6557	0.6019	0.9372	0.2293	0.1674	0.1563	0.1343	0.0793	0.1754	0.3335	0.1025	1.301	1.1002	0.9798	0.6457	0.9238	0.403	1.0628	0.4561	0.3484	0.859	2.99E-03
ENSSSCG00000042878	16	4452	0.0243	0	0	0.026	0.0948	0.0967	0.099	0	0.0323	0.0664	0.0243	0	0	0.4165	1.0898	0.0645	0.2309	0.751	0.3232	0.4977	0.0386	0.4217	9.18E-03
RASGRP1	6	5081	3.8084	1.2773	3.1622	6.1256	0.5702	0.4152	0.452	0.5781	0.7478	1.1609	0.7849	0.8941	2.3989	4.7725	5.0631	6.5184	3.7288	7.6308	4.5166	3.1996	1.6647	4.7286	2.16E-03
ENSSSCG00000039118	7	1126	0	0.531	0	0	0	0.1298	0.1452	0	0	0	0	0	0	2.287	0.587	1.6878	0.5808	2.4266	1.5809	2.5636	0.0672	1.4642	9.76E-04
ALDH1A3	8	6388	2.2456	1.1684	1.3105	2.2364	0.2252	0.2081	0.1185	0.2819	0.3326	0.3447	0.5944	0.2696	0.2069	0.0952	0.1126	0.1387	0.1524	0.065	0.1761	0.1088	0.778	0.132	1.91E-04
GALR1	44	8252	0.2097	0.621	0.4696	1.0392	0.6391	0.3653	0.2314	0.1658	0.0174	0.0716	0	0.3693	6.1801	3.8196	13.8302	0.6609	2.3493	2.8363	3.0859	0.8055	0.35	4.196	6.35E-05
MBP	8	9734	27.9786	8.7734	9.1734	9.7896	12.3119	20.9717	5.5562	11.6398	5.7528	6.9643	11.2911	5.6621	6.2464	3.0134	4.301	1.3961	1.9558	3.8135	1.13	0.0595	11.3221	2.7395	1.11E-04
HACD3	38	3182	20.2861	19.3175	29.9538	38.4088	28.4657	20.3402	14.6468	27.2679	26.5914	31.0041	25.0505	18.8953	31.9065	96.2977	142.5338	126.2272	87.6775	117.9299	109.2596	44.5958	25.019	94.5535	3.18E-05
ENSSSCG00000041595	8	8215	0.3152	0.2274	0.0423	0.1941	0.0288	0.0545	0.0644	0.0534	0.0995	0	0.0591	0	0.423	0.3639	0.2884	0.3135	0.4023	0.2313	0.2189	0.5197	0.0949	0.3451	1.04E-03
DMRTA1	5	5274	0.1318	0.0378	0.1797	0.0637	0	0.0554	0	0.0324	0.0307	0	0	0	0	1.9743	2.9828	10.0067	3.8441	4.4037	2.1479	2.8332	0.0443	3.5241	2.97E-03
ACER2	9	2539	1.2747	1.8725	3.2847	2.1979	2.8456	1.6316	1.562	2.7638	1.9962	2.4213	2.8044	4.8151	0.479	31.8696	12.222	4.6744	8.7992	10.8248	17.2577	3.8338	2.4558	11.2451	7.30E-03
CCDC171	7	7586	0	0	0	0	0	0	0	0	0	0	0	0	0	0.0525	0.0156	0	0.122	0.0193	0	0.0225	0	0.029	2.78E-03
ZDHHC21	7	8080	4.8915	8.9494	14.6012	12.9908	8.7711	7.15	6.4094	8.1497	7.4492	3.049	10.9609	7.0843	0.0362	3.3185	3.1914	3.9455	2.921	3.4835	3.5519	1.7883	8.3714	2.7795	3.02E-04
INSL6	5	4323	0.1157	0	0	0	0.0679	0.0703	0.0666	0.0683	0	0.1282	0.0578	0.2413	0	1.7929	1.0532	0.3867	0.7322	0.9567	0.2502	0.769	0.068	0.7426	3.56E-03
ENSSSCG00000039823	9	2540	0.1287	0.2689	0.3823	0.8022	3.3518	7.5327	2.0517	1.9836	3.4871	3.0505	6.63	2.8238	0	0.5348	0.0684	1.6478	0.6995	0.1322	0.1041	0.1151	2.7078	0.4127	2.99E-03
DOCK8	17	9702	2.4751	3.255	4.2129	11.4065	6.4361	1.4054	0.8628	1.7075	2.684	2.2228	3.9468	2.6269	0.4509	0.7286	3.1963	0.6953	0.4693	0.9399	1.127	0.1675	3.6035	0.9718	1.52E-03
PSAT1	9	2369	14.4622	38.2804	35.7304	46.9305	12.1825	4.5768	2.5086	24.8627	6.2256	2.3498	2.5522	1.8973	193.7096	251.5614	386.6692	1056.1446	386.0406	258.1609	315.7382	126.3404	16.0466	371.7956	1.59E-05
ARHGEF39	6	4322	2.2279	1.3152	1.3868	3.2911	0.3951	0.674	0.5893	0.4422	0.3689	0.1096	0.285	0.9482	1.1839	63.0991	46.6244	20.8181	53.1551	69.8679	72.7672	40.3938	1.0028	45.9887	1.91E-04
TRMT10B	10	7958	0.0696	0.0157	0	0.0795	0	0	0	0	0	0	0	0	0.0146	5.5138	4.2925	0.406	6.7415	6.3456	4.5476	6.0079	0.0137	4.2337	3.19E-04
IGFBPL1	7	2658	0	0.0842	0	0.055	0	0	0	0.0639	0.1307	0	0	0	0	3.4101	1.4148	1.8632	1.3394	2.2359	2.6147	1.9495	0.0278	1.8534	1.40E-03
ENSSSCG00000049997	10	3256	0	0	0	0	0	0	0	0	0	0	0	0	0	0.1296	0.0441	0.0902	0.0934	0.0442	0	0.0332	0	0.0543	7.34E-04
SLC44A1	12	7831	0.2662	0.9162	0.5899	0.4289	0.2363	0.28	0.1461	0.2835	0.31	0.3903	0.3106	0.1527	0.0605	0.1859	0.2363	0.0187	0.2923	0.1745	0.124	0.0434	0.3592	0.142	6.91E-03
ZNF483	10	3992	0.8513	1.191	1.7845	2.2467	0.2967	0.1402	0.1325	0.0732	0.2867	0	0.2027	0.6806	1.915	2.4963	2.2549	1.8231	5.9276	2.9297	1.5973	5.9462	0.6572	3.1113	1.91E-04
SNX30	14	2331	6.7804	3.7124	6.5957	9.7058	6.3135	7.964	2.4014	5.4814	6.52	5.74	10.7093	2.8771	2.0203	25.2566	20.78	9.774	30.7871	27.2812	37.2289	37.4642	6.2334	23.824	5.49E-03
ENSSSCG00000047560	11	3699	0.0918	0.047	0	0.2241	0.0303	0	0.079	0.0442	0.277	0	0.0459	0	0	0.8645	0.9081	0.5003	0.7114	0.663	1.2927	1.75	0.0699	0.8362	3.56E-03
WHRN	7	4244	0.4297	0.0678	0.3829	0.3568	0.718	0.2356	0.1365	0.6959	0.2029	0.3461	0.4297	0	1.253	4.5368	6.201	11.5748	2.7851	7.2075	7.677	1.8341	0.3335	5.3837	2.46E-04
NR5A1	6	3037	1.0882	0.0481	0.1077	0.0562	0.0533	0	0.1716	0	0	0	0.1741	0.0481	168.289	94.2984	110.5667	104.2715	75.2877	57.4218	78.0767	22.1569	0.1456	88.7961	2.33E-04
MAPKAP1	33	3592	0	0	0	0	0	0	0	0	0.0475	0	0	0	0.111	0.2638	0	0	0.1628	0.091	0.0475	0	0.004	0.0845	8.86E-03
ENSSSCG00000032122	8	1844	0.5461	0.0801	0.0587	0.1502	0.0678	0.1257	0	0.0778	0.2389	0	0.156	0	0.176	178.8467	93.7469	3.582	185.5585	158.8629	136.7499	93.0507	0.1251	106.3217	4.39E-04
LTO1	7	1517	0.1145	0.1314	0.2342	0.1476	0.1743	0.2891	0	0.1126	0.4267	0.3358	0.1145	0	0	0	0	0	0.1078	0	0	0	0.1734	0.0135	1.84E-03
RHOD	5	1119	4.3311	4.0745	4.5	8.3162	2.9966	3.7134	5.2501	11.0806	6.5983	3.5914	5.2499	3.2596	65.1851	9.6363	9.6666	25.0037	23.5694	11.1842	13.385	2.6936	5.2468	20.0405	7.30E-03
CCDC85B	14	1015	71.5909	58.9997	80.3698	130.476	74.8704	54.6864	50.0192	92.9494	97.197	44.1091	51.5146	83.8759	120.1227	154.316	215.0209	731.4898	253.6091	155.7716	158.2642	137.8117	74.2215	240.8007	3.18E-05
ENSSSCG00000040674	5	840	0	0	0	0	0	0	0	0	0	0	0	0	0	0	0.1927	0	0	0.2373	0.564	0.2666	0	0.1576	9.50E-03
COX8A	5	539	354.6957	368.1155	479.3435	627.2625	286.9289	207.7084	173.2023	317.2437	234.1265	387.4693	349.1037	232.6948	1270.5423	486.0617	607.8398	1227.9881	696.1497	442.4715	498.5668	708.4035	334.8246	742.2529	3.02E-04
SPINDOC	19	3242	2.0824	1.1051	2.1204	2.9311	1.8155	1.4749	2.0965	1.9379	3.2155	1.5984	2.7035	1.5541	3.0582	5.9072	6.1022	49.9884	10.9316	7.6467	5.3592	18.0737	2.0529	13.3834	3.18E-05
ENSSSCG00000013232	28	2431	0.2603	0.059	0	0.125	0.0592	0.1215	0.0445	0	0	0	0.0868	0	0.0604	1.2504	1.2428	0.243	0.356	0.8547	0.7198	0.143	0.063	0.6088	1.26E-03
LRP4	6	8327	4.4237	1.8574	3.7395	5.3406	5.4552	2.5847	2.6509	6.5308	4.2843	1.5931	2.111	7.1916	0.2985	0.2553	1.128	0.7774	0.938	0.313	0.4548	0.1707	3.9802	0.542	1.59E-05
FJX1	11	2502	1.174	1.0934	0.92	2.8338	1.6861	1.8269	2.2481	2.9179	8.9374	4.3024	6.1634	1.7616	0.46	1.2398	1.859	0.8304	0.7993	0.9726	0.5059	0.1721	2.9888	0.8549	2.16E-03
SLC1A2	18	15470	0.0768	0.1685	0.2963	0.7044	0.0796	0.0684	0.0189	0.0634	0.1545	0.136	0.1866	0.2583	0	0.0077	0.0217	0.0342	0.0662	0.1163	0.0662	0.0209	0.1843	0.0416	6.15E-03
ANO3	5	6868	0.2213	0.3352	0.2581	0.3465	0.1412	0.0546	0.0169	0.215	0.0627	0.0214	0.2434	0.2514	2.5809	2.2837	2.9848	1.4742	2.5646	3.6552	2.2152	1.4969	0.1806	2.4069	1.59E-05
TMEM86A	9	2056	10.0198	7.0601	9.4452	21.8854	15.3802	22.9741	8.3531	13.0698	3.8579	5.6884	6.6003	13.5388	11.8064	151.959	94.5627	42.7493	73.68	91.0526	91.5597	68.9721	11.4894	78.2927	3.02E-04
LDHC	22	1463	0	0	0	0	0	0	0	0	0	0	0	0	0	0.0792	0	0	0.5019	0	0.0983	0.8077	0	0.1859	9.50E-03
SAAL1	11	11764	0.0488	0.0375	0.1292	0.1223	0.0251	0.0184	0.0235	0.0744	0.0887	0.1255	0.0366	0.0499	0.1163	0.8683	0.5274	0.2667	0.2473	0.8075	0.6403	0.6097	0.065	0.5104	1.11E-04
ABCC8	8	4915	0.5302	0.4328	0.6993	1.16	0.2661	0.1737	0.4939	0.7255	0.6009	0	0.3133	0.4556	0.2959	4.3724	3.0936	0.7644	2.0084	5.3548	4.348	1.0137	0.4876	2.6564	2.99E-03
ENSSSCG00000043006	17	1506	0.0718	0	0	0	0	0	0	0	0	0	0	0	0	1.385	1.821	0.5718	0.4876	1.3119	1.7196	0.8827	0.006	1.0225	3.57E-04
DKK3	19	4811	0	0	0.1754	0.179	0.0916	0.0632	0.0598	0.1228	0.0675	0	0.026	0.0241	0.2631	0.2983	0.1221	1.6427	1.0167	0.1842	0.1574	0.2591	0.0674	0.493	1.02E-03
WNT9A	5	3929	11.606	8.9765	11.0359	18.9392	20.973	12.1266	7.0843	16.2494	15.2563	16.0295	8.3201	8.6915	1.615	7.9254	10.4865	10.6488	5.7251	8.9458	5.9699	5.1233	12.9407	7.055	4.10E-03
ARF1	6	2222	0.6555	1.9868	2.815	4.3951	1.3859	0.5543	1.4874	1.7106	1.3245	0.538	1.3838	1.2991	0	0.4485	0.8529	0	0.119	0.2632	0.1472	0	1.628	0.2288	5.85E-04
MAP1S	6	7619	0.3802	0.4707	0.3014	0.5783	0.4189	0.1888	0.0969	0.3123	0.5999	0.1641	0.3194	0.2215	0.1507	1.1566	1.6955	3.7955	2.2489	0.4543	1.0181	1.6242	0.3377	1.518	7.30E-03
NOTCH3	5	8095	16.6845	11.4662	22.9425	22.2514	14.8716	3.6079	6.0229	9.0176	3.7649	6.958	7.8724	7.8195	2.6097	2.6126	3.8867	0.0401	0.2395	1.3743	1.0021	0.0521	11.1066	1.4771	6.35E-05
DCAF15	7	2310	19.9949	11.4526	17.4237	22.2732	29.7712	19.5722	14.4322	25.659	19.8055	19.1834	18.4028	24.3443	14.8805	80.3139	110.7745	104.3228	92.1878	102.2412	77.478	92.4	20.1929	84.3248	2.16E-03
ENSSSCG00000041142	8	3698	1.3562	0.5058	1.0785	0.7313	0.412	0.0338	0.2507	0.9127	0.5822	0.4369	0.3288	0.0389	0.0799	2.223	2.6219	4.8673	1.8175	3.9362	2.2511	2.1446	0.5556	2.4927	2.16E-03
QTRT1	7	1298	1.4445	0.8928	2.7629	1.8798	1.2446	2.5759	1.2192	1.8208	1.6667	2.7745	2.1186	1.6963	8.2887	4.8654	1.9235	18.1486	5.542	4.0968	1.6667	7.7899	1.8414	6.5402	5.46E-03
PLIN3	7	2523	0	0	0	0	0	0	0	0	0	0	0	0	0	0	0.0444	0.1048	0.1738	0.1296	0.1354	0	0	0.0735	2.78E-03
FEM1A	5	1995	1189.5459	326.5129	703.7301	552.676	697.6662	1542.3544	919.8104	860.7967	679.8348	531.8502	383.4594	474.4251	4.0269	62.7172	50.7668	42.4026	39.7134	60.5127	58.7352	12.1154	738.5552	41.3738	1.59E-05
MYDGF	8	2614	30.5054	26.7402	28.0358	49.0708	31.4268	31.4185	17.173	35.8198	31.4641	30.4553	58.6705	34.9763	46.6326	183.2017	139.9072	145.2258	99.0238	154.3008	132.312	84.5389	33.813	123.1428	6.35E-05
YJU2	10	4760	0.7254	0.4034	0.5227	0.6693	0.4202	0.3408	0.3102	0.3317	0.3702	0.5428	0.3929	0.4655	0.0682	0.2619	0.3676	0.2191	0.3545	0.0905	0	0.0639	0.4579	0.1782	4.76E-04
WDR18	21	3614	11.3722	8.2718	11.376	17.192	9.4099	10.8209	6.7614	11.5109	11.4901	12.2979	12.0932	9.9448	13.8999	22.1675	22.7105	54.01	28.7921	29.1296	21.6821	36.287	11.0451	28.5848	3.18E-05
TBC1D9B	6	16983	4.0479	2.343	4.7775	4.4285	1.4681	1.315	0.8898	0.8491	1.1501	0.6067	0.5472	0.6072	0.3099	0.3562	0.4626	1.01	0.4099	0.2967	0.223	0.0907	1.9192	0.3949	3.02E-04
PDLIM7	8	3645	11.1699	2.0476	2.3772	2.6268	0.9078	0.4458	0.7122	1.938	0.7887	0.2543	1.5626	0.4725	0	0.0834	0.3552	0.0405	0.4155	0.152	0.0343	0.0318	2.1086	0.1391	6.35E-05
F2RL1	5	6219	0.2082	0.0238	0.2609	0.5568	0.2412	0.4658	0.5427	0.9924	0.307	0.6598	0.7172	0.4275	0.2087	1.7818	3.4972	7.6583	3.5278	0.5077	1.1572	1.5152	0.4503	2.4817	9.56E-03
ATG10	6	3801	0.0378	0	0.08	0.0757	0	0	0	0	0.0305	0	0	0	0	1.4383	1.8653	0.2846	1.0932	1.0523	1.0061	0.6105	0.0187	0.9188	1.40E-03
ENSSSCG00000036529	11	2035	24.4475	31.3339	51.6131	33.6407	28.445	45.4078	41.2356	49.8929	31.3851	44.2141	48.9785	48.7511	6.1701	28.0534	21.1824	20.073	29.885	39.2876	33.2313	20.5166	39.9454	24.7999	4.10E-03
NUDT12	31	6435	0.1841	0.2262	0.6574	0.727	0.2795	0.1327	0.3269	0.3958	0.216	0.031	0.1657	0	0	0	0	0	0.1006	0.0264	0.027	0.031	0.2785	0.0231	1.87E-03
ENSSSCG00000050371	7	1051	0	0	0.1653	0.1896	0	0	0	0	0	0	0	0	0	4.7408	1.9158	1.4914	2.7672	2.0865	3.1113	5.687	0.0296	2.725	6.26E-04
ENSSSCG00000051261	14	7028	0	0	0	0.0233	0	0	0	0	0	0	0	0	0	0.0931	0.0972	0	0.1208	0.2719	0.1702	0.1685	0.0019	0.1152	1.79E-03
CAMK4	42	9464	0.0857	0.1115	0.1213	0.2173	0.0161	0.0304	0.0936	0.0114	0.0293	0.0132	0.0245	0.0446	0	2.7933	1.6541	0.4104	1.5764	2.1145	2.2246	0.8453	0.0666	1.4523	4.10E-03
MCC	19	8602	0.2049	0.2827	0.5018	0.4808	0.9934	0.789	0.9736	0.6332	0.981	0.8009	1.5025	0.8834	0.0335	0.7212	0.2138	0.0644	0.1889	0.256	0.7848	0.2169	0.7523	0.3099	5.49E-03
LVRN	18	4299	5.1464	4.5824	12.8566	8.6805	21.1808	22.5902	13.5202	15.9085	4.3529	8.1837	7.5596	7.9518	0.5398	1.1018	0.6149	0.6363	1.2048	0.5498	0.4529	0.4833	11.0428	0.698	1.59E-05
ENSSSCG00000048064	6	1950	0	0	0	0	0	0	0	0	0	0	0	0	0.0757	0.0555	0	1.4743	0	0.6491	0.1472	0.1506	0	0.319	7.34E-04
ENSSSCG00000046462	6	1633	0	0	0	0	0	0	0	0	0	0	0	0	0	0	0.3428	0	0.179	0.1001	0	0.0991	0	0.0901	9.50E-03
HSD17B4	25	4355	110.6362	86.1852	84.0017	124.6117	42.8516	34.884	55.948	59.0266	27.8554	33.7113	49.4543	41.278	128.834	466.8962	586.433	105.9025	462.552	282.2468	458.4001	163.0078	62.537	331.784	6.35E-05
FTMT	28	729	4.6851	0	0	0.2383	0	0	0.1536	0.1813	0	0	0	1.3319	0	784.5943	556.3531	28.5948	426.9692	610.204	533.6326	867.0535	0.5492	475.9252	1.88E-03
MEIKIN	12	1256	0	0	0	0	0	0	0	0	0	0	0	0	0	0.3905	0	0.1288	0.8111	0.1383	0	1.0373	0	0.3133	2.78E-03
AFF4	5	6649	0.0514	0.2434	0.2043	0.209	0.2698	0.0178	0.0337	0.0596	0.1099	0.0492	0.3082	0	0.0255	0	0	0	0.0168	0	0.022	0	0.1297	0.008	1.76E-03
SKP1	12	3820	2.6225	2.1377	2.6609	1.9533	0.381	0.0692	0.3062	0.5564	0.3129	0.3389	0.6223	0.4548	0.1565	11.8751	7.7378	0.7267	10.7539	13.1397	12.3832	9.3622	1.0347	8.2669	9.56E-03
SAR1B	5	5953	36.4732	23.0641	27.2113	29.7781	18.8834	22.5316	10.4056	12.9587	11.2143	9.0864	11.4528	10.2411	3.1534	3.9647	6.0123	7.0642	3.2629	3.4043	2.7314	2.9469	18.6084	4.0675	1.59E-05
ENSSSCG00000047527	11	2761	0	0	0	0	0	0	0	0	0	0	0	0	0	0.0521	0.107	0.0784	0	0.0453	0.042	0.0764	0	0.0502	7.34E-04
ENSSSCG00000039356	8	754	0	0	0	0	0	0	0	0	0	0	0	0	0	2.0739	0.2643	0.1571	1.1879	0.1753	0.5817	5.421	0	1.2327	1.72E-04
ENSSSCG00000041253	5	2290	0	0	0	0	0	0	0	0	0	0	0	0	0	0.2966	0.0759	0	0.4138	0.0978	0.2309	0.8299	0	0.2431	7.34E-04
DPYSL3	11	5373	1.0749	1.0711	1.3471	1.5904	1.2889	0.8375	0.6039	3.4158	2.137	2.5967	4.4975	0.8568	0.0825	0.1409	0.5156	0.1163	0.2588	0.5889	0.3473	0	1.7765	0.2563	1.59E-05
AFAP1L1	14	8861	6.6699	3.7022	6.7881	9.7011	5.6277	6.726	6.5746	7.1859	8.5686	5.4206	7.1778	5.0163	2.1632	3.7616	4.9634	4.8759	4.657	3.0851	4	2.879	6.5966	3.7982	3.02E-04
SDK1	11	6639	1.8314	1.9937	1.4907	2.1995	0.9806	0.8661	0.4189	1.9701	1.3188	0.7521	1.4193	1.1269	0.5785	5.0834	7.6359	1.9769	4.7825	11.3437	6.5722	4.9331	1.364	5.3633	5.49E-03
WIPI2	13	5967	0.2205	0.2192	0.2003	0.217	0.2561	0.1456	0.1002	0.3176	0.0188	0.0443	0.1225	0.3562	0	0.1085	0	0.1165	0.1002	0.0397	0.0751	0	0.1849	0.055	5.39E-03
ENSSSCG00000031365	6	5646	0.1533	0.1227	0.0221	0.1026	0	0.0254	0	0.0808	0.0255	0	0.0192	0	0.0664	0.9852	1.4945	2.1862	1.1185	0.646	0.8154	1.2558	0.046	1.071	7.55E-04
ZNF316	6	4327	0	0	0	0.0268	0	0	0	0	0	0	0	0	0	0.0803	0	0	0.0339	0.1054	0.0997	0.0341	0.0022	0.0442	7.74E-03
RAC1	25	2593	0.1295	0.1529	0.1128	0.1261	0	0.0624	0.1964	0.134	0	0	0.1295	0	0	0	0	0	0	0	0	0	0.087	0	6.06E-03
ENSSSCG00000032626	12	4485	46.2535	26.0648	31.489	31.4273	11.6984	14.3722	20.1303	11.5932	11.9079	8.4888	7.1385	8.8949	2.7034	7.036	6.3982	14.8758	10.4429	5.6778	4.7182	4.8634	19.1216	7.0895	2.16E-03
ENSSSCG00000051105	51	2088	0.0687	0	0	0	0	0	0	0	0	0	0	0	0	1.447	0.6367	0.8289	0.4644	0.5986	0.555	0.7072	0.0057	0.6547	3.57E-04
ENSSSCG00000046268	5	2797	0	0	0	0	0	0	0	0	0	0	0	0	0	0.0621	0.2138	0.2541	0	0.0473	0	0.0585	0	0.0795	2.78E-03
BMERB1	10	2709	0.8979	1.6921	1.0493	1.8599	1.1224	0.2698	0.3621	1.8281	1.9713	0.5014	1.3469	0.7357	0.3935	3.3064	5.2215	13.2755	5.0697	2.8998	3.7634	3.322	1.1364	4.6565	2.16E-03
AGFG2	19	6756	10.6591	4.0213	7.0722	8.5255	4.488	5.3198	2.6024	4.3927	7.5263	5.5862	9.1501	6.3586	25.8458	20.6206	16.0761	16.4068	13.7166	8.569	15.222	6.572	6.3085	15.3786	7.15E-04
IFT22	18	7880	1.2322	1.1636	1.5214	2.681	1.1574	0.6394	0.822	1.2987	0.7054	0.5418	0.842	1.2713	1.2568	5.2608	7.35	3.2964	10.4683	13.3577	13.4242	28.043	1.1564	10.3072	1.91E-04
YWHAG	7	3602	560.3066	378.9633	268.7448	301.3273	280.6866	362.0719	337.1629	439.0663	396.5704	451.3638	334.515	538.2064	45.1141	45.6312	67.4191	107.4324	123.7353	74.7185	54.6312	30.9709	387.4154	68.7066	1.59E-05
NIPSNAP2	10	2338	0.7916	0.1251	0.3497	0.3652	0.1384	0.0726	0	0.341	0.1013	0	0.5089	0.4377	0	1.0226	0.4845	1.0168	0.9661	1.6197	1.0132	1.1972	0.2693	0.915	7.68E-03
NUPR1	5	730	57.9173	99.249	158.3503	129.6362	252.6097	186.1606	58.2767	304.5984	182.2345	131.235	445.4281	290.8447	2892.0765	134.6658	403.9914	693.2128	628.6276	294.2958	321.893	317.0035	191.3784	710.7208	4.10E-03
ZKSCAN2	9	6277	1.2763	0.4625	0.5414	0.4869	0.4982	0.4445	0.2453	0.2854	0.1053	0.2562	0.3907	0.2449	0.0773	15.473	7.2521	10.0017	5.7173	7.4916	7.7923	5.5198	0.4365	7.4156	4.10E-03
SCNN1G	10	3609	0.0814	0.0421	0	0	0	0	0	1.3807	0	0	0	0	0	1.5144	1.5286	2.6865	0.9698	1.4449	2.6888	0.5568	0.1254	1.4237	1.73E-03
ENSSSCG00000035000	5	8216	0.0179	0	0.0175	0	0.0132	0	0	0	0	0	0	0	0	0.2157	0.1975	0.4046	0.2282	0.268	0.1797	0.1223	0.004	0.202	9.76E-04
BFAR	7	10358	0.6775	0.4893	0.643	0.7343	0.6557	0.671	0.7697	0.5146	0.5297	0.6254	0.8751	0.5367	0.1319	0.3281	0.377	0.151	0.4426	0.2859	0.1297	0.2042	0.6435	0.2563	1.59E-05
MGRN1	5	7976	1.3493	0.3118	0.3509	0.4972	0.1283	0.1025	0.1071	0.1623	0.1703	0.0654	0.2749	0.1485	0	0.0994	0.0367	0.082	0.1499	0.0812	0.0639	0.1089	0.3057	0.0778	2.99E-03
ENSSSCG00000028381	7	3592	17.8213	6.9916	11.9739	10.574	8.06	5.9625	4.743	7.7252	7.9362	9.6316	12.9064	14.5965	7.5313	5.4071	8.6769	2.1682	6.6325	3.619	2.8067	2.0555	9.9102	4.8621	4.10E-03
LUC7L	7	5800	0.0772	0.0456	0	0.3665	0.0294	0	0	0.2097	0.1031	0.0408	0.0386	0.0912	0	0.8739	0.5005	0.1395	0.9661	0.7489	0.5842	0.5309	0.0835	0.543	6.72E-03
ENSSSCG00000046666	12	1344	0	0	0	0.2136	0	0.1131	0.2141	0	0.0805	0	0.093	0	0.157	1.4951	0.5464	0.4523	1.7127	1.209	0.4024	1.752	0.0595	0.9659	3.35E-04
FBLN7	9	3418	19.5233	16.368	36.327	19.1626	0.9827	0.3094	0.3422	2.8701	0.1499	0.142	1.6394	0.61	0	0.2772	0.7534	0.9282	0.0855	0.0957	0.1499	0.0947	8.2022	0.2981	8.69E-03
ENSSSCG00000022322	50	11635	3.8489	3.5952	4.0609	5.3583	10.788	5.5512	8.5077	6.6357	4.4762	6.0431	3.5979	4.6547	1.4718	2.3007	5.2943	5.2058	2.8149	3.6444	1.9043	2.6026	5.5931	3.1549	7.30E-03
BUB1	10	4921	0.1492	0.3088	0.2631	0.9605	0.0659	0.0281	0	0.0235	0.0429	0	0.1492	0.1235	0	33.6487	16.1341	1.154	12.4462	19.286	38.7102	4.2583	0.1762	15.7047	4.78E-03
SH3RF3	10	5839	2.3034	1.176	1.6086	2.6606	2.0356	1.0712	0.8192	0.8114	0.5369	0.4302	1.1768	0.868	1.1699	3.2981	4.3329	3.6897	3.4133	2.3327	1.9942	2.3772	1.2915	2.826	2.99E-03
ECRG4	9	977	4.8595	5.2916	10.2965	11.4835	3.1985	3.7955	2.1592	13.5156	4.66	6.3779	1.6198	4.5357	0	0.7089	2.5588	1.8977	3.0229	1.4691	1.9542	2.9556	5.9828	1.8209	1.06E-03
IL1R2	14	1889	0.3596	0.4599	0.211	4.5144	1.2447	3.4991	0.8513	0.5193	9.5827	6.9391	7.1011	1.9315	405.0418	7.5867	43.2683	1.6096	133.4229	13.0694	30.1043	34.2672	3.1011	83.5463	7.15E-04
CREG2	14	5910	0	0	0	0	0.0249	0	0	0	0	0	0	0	0	0.0486	0	0.4372	0.0243	0.05	0.1647	0.0234	0.0021	0.0935	3.26E-03
PDCL3	10	5978	60.5996	52.6802	42.7211	63.5322	20.2402	22.1759	26.7135	21.6807	22.1599	20.4149	19.6865	18.4084	4.1255	5.6767	9.8274	9.3821	10.9748	6.4106	5.0855	2.7966	32.5844	6.7849	1.59E-05
ENSSSCG00000008183	6	3392	0.4621	0.3118	0.6896	0.9158	0.3021	0.2863	0.1502	0.2561	0.235	0.2095	0.132	0.3118	0.5172	3.6151	3.3228	3.6735	4.255	2.9709	2.5265	2.3395	0.3552	2.9026	4.45E-04
EIF2AK3	5	6422	0.3576	0.2058	0.1893	0.5153	0.046	0.1347	0	0.0389	0.0361	0.1314	0.2682	0	0	0.0224	0	0	0.0216	0.0195	0	0	0.1603	0.0079	4.01E-03
THNSL2	11	4528	1.5405	0.3662	0.5687	0.5547	0.0646	0.1444	0.0377	0.2502	0.075	0	0.2641	0.2093	0	0.0584	0	0	0.1509	0.1072	0.0375	0	0.3396	0.0442	9.21E-03
ENSSSCG00000033366	10	3173	0	0	0	0	0	0	0	0	0	0	0	0	0	0.0926	0	0.0453	0	0	0.0873	0.0394	0	0.0331	9.50E-03
LBX2	7	591	0	0	0	0	0	0	0	0	0	0	0	0	0	0.7715	0	0	0.183	3.2811	0.6345	2.9411	0	0.9764	2.78E-03
FIGLA	16	738	0	0	0	0	0	0	0	0	0	0	0	0	0	0.6775	0	1.1434	0.7779	2.189	0.2059	1.7545	0	0.8435	7.34E-04
ENSSSCG00000041317	28	2006	2.0376	1.3621	2.6622	3.7244	0.0866	0.5961	0.3543	0.4465	0.1977	0.1458	0.0815	0.4257	1.6941	5.0787	2.685	3.4774	2.3027	2.6233	2.5701	4.5184	1.01	3.1187	2.99E-03
NFU1	20	7839	3.6156	2.0162	1.5317	2.2617	0.5103	0.3843	0.6459	0.4211	0.3747	0.2908	0.2386	0.2638	0.0966	0.159	0.3508	0.0739	0.4037	0.3662	0.281	0.1551	1.0462	0.2358	5.49E-03
PLEK	5	5814	2.3013	2.1341	2.307	11.4353	2.0639	1.7938	1.9956	2.9377	4.7995	4.0518	5.4193	1.4482	0.6884	0.6432	1.0965	0.1993	0.7982	0.864	0.2021	0.2353	3.5573	0.5909	1.59E-05
ENSSSCG00000044592	22	2383	0	0	0.0613	0	0	0	0	0	0	0	0	0	0	0.2744	0.2866	0	0.2138	0.1458	0	0.0994	0.0051	0.1275	7.74E-03
ENSSSCG00000044469	28	1061	0	0	0.1638	0	0.1116	0	0	0	0.3082	0	0	0	0	1.8784	0.2233	0.8442	0.623	0.4134	2.0033	0.3219	0.0486	0.7884	1.31E-03
UGP2	12	5366	5.6641	3.4969	4.2342	3.9731	4.0896	9.5341	14.3305	5.6673	5.6966	6.876	15.252	17.5817	0.26	1.1036	0.6677	0.3203	0.4632	0.8227	0.7956	0.0603	8.033	0.5617	1.59E-05
PSME4	12	9423	1.0189	0.3673	0.7497	0.7428	0.578	2.2835	0.8073	1.5897	0.4677	1.8627	1.8497	0.7806	0.0735	0.6367	0.4304	0.1343	0.6093	0.8105	0.4355	0.1527	1.0915	0.4104	9.56E-03
ENSSSCG00000008480	5	3096	0.8539	0.1964	0.5112	0.5248	0	0	0	0.262	0	0	0	0	0.0929	1.1928	1.0831	0.3132	0.8075	1.2726	1.0902	0.7418	0.1957	0.8243	3.12E-03
ATL2	10	5732	16.7135	12.4119	19.7934	18.7064	3.3888	2.969	3.9899	4.2083	1.7114	1.9365	3.3596	1.807	0.0606	0.7302	1.1778	0.2539	1.1993	0.6886	0.6275	0.5065	7.583	0.6556	1.59E-05
ENSSSCG00000044735	12	1227	0.1239	0.1173	0	0.0882	0	0	0	0	0	0	0	0	4.8154	14.2815	13.6591	6.4179	7.9332	18.3963	18.0143	2.0348	0.0274	10.6941	1.22E-04
PRKD3	8	6392	0	0	0	0	0	0	0	0	0	0	0	0	0	0.0906	0.033	0	0.1379	0.1189	0.2026	0.0693	0	0.0815	7.34E-04
PPM1G	8	3616	0.4062	0.0841	0.2785	0.3268	0	0	0.0691	0.0961	0.0583	0	0	0.0841	0.0796	1.348	1.047	0.4597	0.9333	1.0255	1.6918	0.516	0.1169	0.8876	1.30E-03
TCF23	15	4486	0.4443	0.1056	0.0499	0.0589	0.1629	0.0364	0.0381	0.0721	0.1136	0	0	0.0264	2.4959	18.1526	21.1174	79.1247	30.34	18.1812	18.3197	14.2916	0.0924	25.2529	2.46E-04
DPYSL5	15	4687	0.24	0.1483	0.225	0.6737	0.188	0	0	0	0	0	0	0.1236	0	5.3896	4.0108	6.0636	3.3765	5.074	4.3388	5.4967	0.1332	4.2188	2.41E-03
DRC1	26	2698	0.0544	0.1127	0	0	0	0	0	0	0	0	0	0.0563	0	2.4089	1.2028	0.154	2.6871	2.6629	2.3457	1.3832	0.0186	1.6056	9.76E-04
NCOA1	7	8947	0.4985	0.4293	0.2902	0.6038	0.0699	0.0259	0.0236	0.0481	0.0328	0.017	0.0322	0.033	0	0	0.0419	0.0259	0.0236	0.016	0	0	0.1754	0.0134	3.66E-03
ENSSSCG00000008607	11	2220	0	0	0	0	0	0	0	0	0	0	0	0	0	24.832	10.3037	0.3654	17.7697	19.7191	15.6126	6.3667	0	11.8712	1.72E-04
VSNL1	13	1728	0	0	0	0	0	0	0	0	0	0	0	0	0	0.1603	0.1447	0.2012	0	0.0831	0.085	0.088	0	0.0953	7.34E-04
MYCN	6	3877	1.8854	1.729	3.0833	1.5861	0.3066	0.2689	0.4627	0.336	0	0	0.1885	0.4217	0.0881	10.0594	6.657	19.3598	7.711	5.1629	7.8551	4.91	0.8557	7.7254	3.80E-03
KCNF1	11	1515	1.7102	0.3127	0.8129	0.4363	0	0	0	0	0	0	0	0	0.8868	0.8726	3.7634	2.698	1.6908	2.4568	1.0087	0.344	0.2727	1.7151	1.25E-03
TAF1B	13	2391	21.6546	22.5893	16.6937	17.6539	15.0939	16.3863	9.2314	18.2842	15.5668	12.9958	19.1839	18.5049	6.2911	107.1878	58.7721	74.8999	109.9558	128.0609	123.9252	99.7765	16.9866	88.6087	4.10E-03
COMMD5	6	3699	9.9578	10.0217	6.0517	8.5358	7.5765	10.9476	6.0997	10.2491	9.5372	6.0134	9.4411	15.0326	8.3572	11.26	13.3304	25.887	21.3046	18.6515	13.0809	15.5613	9.122	15.9291	2.99E-03
CYC1	12	1244	787.45	682.0779	881.1458	939.8247	926.2181	1267.1921	1012.5269	814.4257	1935.3981	810.525	1069.964	1185.7868	255.8203	266.8081	171.8182	357.8557	231.2022	214.5285	331.1866	190.8339	1026.0446	252.5067	1.59E-05
LYNX1	9	4457	59.4008	28.4706	50.5078	35.4819	114.7054	87.1353	54.7294	147.5789	177.0205	120.866	197.9117	108.7821	23.0003	10.4116	12.2754	17.7804	14.6638	9.7029	15.6829	1.5487	98.5492	13.1333	1.59E-05
ENSSSCG00000048406	26	3982	0	0	0	0.0281	0	0	0	0	0	0	0	0	0.0595	0.3093	0	0.0734	0.0821	0.4717	0.569	0.3411	0.0023	0.2383	3.57E-04
CSMD3	5	13065	0.0257	0	0.0559	0.1251	0.0392	0	0	0.0133	0	0	0.0086	0	0	1.4642	0.9019	0.3097	0.7278	0.891	1.2967	0.3898	0.0223	0.7476	2.41E-03
TMEM74	7	7198	0.8774	1.3466	3.2516	2.7783	1.1287	0.6312	0.635	1.094	0.3542	0.8206	1.0169	1.0202	0.1478	0.0799	0.5541	0.015	0.2886	0.1563	0.0644	0.2052	1.2462	0.1889	3.18E-05
KLF10	22	3322	66.8142	136.1588	248.9378	149.9522	148.9178	200.4655	192.3122	322.7723	180.5139	141.1855	110.3886	91.5353	8.7606	50.5838	46.619	73.5517	55.2303	75.1136	29.1289	26.626	165.8295	45.7017	6.35E-05
MATN2	9	6268	0.2645	0.6967	0.2109	0.2799	0	0.0272	0.0258	0.0813	0.0277	0.0954	0.0189	0.0357	0.1476	0.5831	0.3391	6.5388	1.7556	0.8669	0.7207	1.2719	0.147	1.528	4.76E-04
TSPYL5	51	6924	0.5707	0.1662	0.32	0.4843	0.6601	0.3069	0.0837	0.914	0.1866	0.0424	0.1975	0.1039	0.0853	3.64	4.0409	5.488	2.8619	6.3677	3.4618	2.6302	0.3364	3.572	2.16E-03
CPQ	9	6883	0.0505	0.0579	0.0344	0.0325	0.0384	0	0.0475	0.0248	0.047	0	0.0252	0	0.4818	0.1464	0.2689	0.1274	0.3088	0.2481	0.3527	0.2467	0.0298	0.2726	2.42E-04
TMEM67	12	4803	0.4279	0.894	0.7027	0.7479	1.098	0.6275	0.2752	0.7911	0.2396	0.3383	0.4504	0.2019	1.7436	1.4235	3.6894	5.1698	3.6082	1.6138	1.947	3.506	0.5662	2.8377	1.59E-05
FAM92A	18	3612	0.2684	0.1384	0.2887	0.9345	0.1987	0.0813	0.1262	0.0398	0.1636	0	0.4985	0	0	8.1182	4.8876	0.6099	5.8486	5.3772	3.108	5.0311	0.2282	4.1226	6.09E-03
ENSSSCG00000050887	12	1083	0.1494	0	0	0	0	0	0	0	0	0	0	0	0	4.6007	2.8435	0.2068	1.953	1.2149	1.6606	5.5189	0.0125	2.2498	3.57E-04
C8orf88	5	5311	0.1265	0.1991	0.4404	0.1847	0.0322	0	0.032	0	0	0	0.0211	0.0747	0.523	6.0954	4.791	15.814	7.5132	5.5614	5.2912	7.6939	0.0926	6.6604	2.35E-04
MRPS28	7	718	8.1444	9.7916	12.13	11.4947	11.3514	10.6473	6.9395	8.7429	6.2376	3.8664	9.5697	15.2567	3.5677	4.5077	3.0743	10.6473	5.5516	3.6291	4.5222	1.8412	9.5144	4.6676	4.29E-03
KCNB2	39	2739	0	0	0	0	0	0	0	0	0	0	0	0	0.077	0.9956	1.6622	0.8878	0.8404	0.2696	0.6319	0.4551	0	0.7274	3.53E-05
CSPP1	9	6408	0.1153	0.1182	0.1729	0.0975	0.0543	0.1646	0.0224	0.1604	0.0237	0	0.1153	0	0.1513	0.2536	0.2893	0.428	0.336	0.5959	0.5455	0.4715	0.087	0.3839	5.91E-04
MYBL1	6	5406	0	0.1036	0	0.0541	0.2117	0.1579	0.0599	0.0628	0.0964	0.2581	0.0219	0	0	3.2992	2.6614	0.2211	1.8859	3.1723	4.4995	0.8111	0.0855	2.0688	5.30E-03
UBXN2B	7	5290	0	0	0	0	0	0	0	0	0	0	0	0	0	0.0672	0	0	0.0276	0.1854	0.0323	0	0	0.0391	9.50E-03
ENSSSCG00000048200	8	3459	1.6199	1.5069	2.0167	1.4724	0	0	0.0423	0.0945	0	0	0	0	0	3.5953	4.9525	0.3057	3.1276	4.2541	4.1965	4.9591	0.5627	3.1739	6.54E-03
CREG1	6	3243	7.6635	8.8227	10.2158	18.7126	8.9533	7.3934	4.4249	6.574	2.831	3.6687	7.4381	7.4615	9.3732	108.8826	183.7249	18.9657	38.2873	70.2319	63.7329	1.6713	7.8466	61.8587	7.30E-03
ILDR2	11	5377	0.0392	0	0.0546	0.0283	0.0268	0.0275	0	0.0258	0.0232	0	0	0	0	4.9463	3.3981	1.2911	1.6898	2.679	3.0685	0.194	0.0188	2.1584	2.97E-03
UCK2	6	4873	9.4063	4.1358	8.1656	10.0502	16.7423	17.5573	15.8406	17.2481	60.4703	36.8504	20.1007	16.9796	2.2788	2.37	3.7913	5.8174	5.0145	2.1604	2.6384	1.6769	19.4623	3.2185	6.35E-05
UAP1	8	11597	1.726	2.7902	2.5876	4.9668	2.8197	1.5315	0.8652	2.7526	1.7828	3.0762	4.3508	1.342	0.057	0.6429	1.2829	0.5007	1.842	0.6442	0.5693	0.2062	2.5493	0.7182	4.76E-04
CFAP45	7	3383	1.7085	0.14	0.0993	0.1172	0.0864	0	0.2524	0.287	0.1004	0	0.4713	0.3151	0.0331	258.3347	148.3964	43.8829	278.7471	303.6109	260.2928	359.3029	0.2981	206.5751	3.80E-03
NUP210L	37	6245	0.3895	0.0638	0.0379	0.0359	0	0	0.0262	0.082	0.0259	0	0.0556	0	0	47.1164	40.6431	5.1267	30.4742	52.2023	52.8367	21.3437	0.0597	31.2179	3.56E-03
PPGRP-S	20	5377	0.0544	0.0304	0.0953	0.0301	0	0.0323	0	0	0	0	0	0	0	0.3311	0.5684	3.4898	0.556	0.1542	0.1666	0.3196	0.0202	0.6982	1.88E-03
C2CD4D	7	1062	0	0.1304	0	0.2182	0.1986	0.2703	0	0.5724	0	0	0	0	0.5885	0.3273	0.9932	1.0812	0.4149	0.2862	0.4064	0.2782	0.1158	0.547	8.07E-04
SNX27	8	8485	0.1147	0.049	0.1179	0.0546	0.1243	0.0169	0	0.0358	0	0	0.051	0.049	0.1473	0.1775	0.4475	0.1184	0.3635	0.2329	0.0339	0.4004	0.0511	0.2402	2.92E-03
PIP5K1A	5	10943	3.8423	2.2948	1.7859	2.2305	2.3678	4.8495	2.6445	3.9482	4.1851	4.9808	3.7153	4.9175	0.0974	1.0129	0.8819	0.8684	0.6425	1.4981	1.464	0.3103	3.4802	0.8469	1.59E-05
HORMAD1	41	1870	2.7397	0.7788	1.362	4.3669	0.1066	0	0.2395	0.0707	0.0782	0	0.5479	0.1731	0.454	160.4588	187.0463	164.1707	109.5094	132.3371	130.7133	257.8367	0.872	142.8158	1.04E-03
CSDE1	12	5564	0.629	0.4374	0.872	0.8513	0.3167	0.2731	0.1034	0.4248	0.1361	0.3236	0.337	0	0	0	0	0.1366	0.1551	0	0	0.0747	0.392	0.0458	2.97E-03
PPM1J	25	2669	8.6378	1.9402	4.3261	5.1427	0.5227	0.4438	0.839	1.0401	0.2191	0.3675	0.6398	0.4851	0	0.0651	0.1493	0.0444	0.3775	0.3467	0	0.1838	2.0503	0.1458	5.94E-04
STRIP1	8	3262	44.9219	23.5957	41.1803	27.4499	16.956	18.8446	15.3274	21.0512	15.3914	18.1076	26.7554	25.0338	9.1648	92.4799	58.2132	82.3893	82.7767	110.7193	102.5049	74.3154	24.5513	76.5704	4.10E-03
AMPD2	12	7512	1.4364	0.7865	0.7344	1.4935	0.233	0.2005	0.3651	0.4968	0.5474	0.1214	0.498	0.2753	0	0.1475	0.4326	0.0463	0.4493	0.2293	0.1173	0.0405	0.599	0.1828	5.49E-03
FAM102B	10	4877	7.0718	12.4304	12.7357	30.8842	34.4623	31.4086	14.8334	23.9832	16.2947	14.0174	26.8955	16.6849	1.3781	6.272	6.9454	3.5534	2.0879	5.0739	4.5431	0.865	20.1418	3.8399	1.59E-05
PRMT6	10	4692	3.5891	2.293	4.6906	7.2016	6.184	4.6725	2.802	3.4124	3.1837	2.7419	4.1118	3.3849	1.1727	15.2717	9.2946	11.6387	7.4215	7.9224	9.2977	5.3903	4.0223	8.4262	7.30E-03
LRRC39	10	3797	1.7048	2.1465	2.0591	3.5168	0.4367	0.5013	0.8008	0.308	0.0861	0.2249	0.8524	0.1789	0.1373	0	0.2495	0.4128	0.1741	0.077	0.0431	0	1.068	0.1367	2.96E-03
ENSSSCG00000049773	7	1452	0	0	0	0	0	0	0	0	0	0	0	0.1197	0	0.6526	0.3084	1.3657	0.5034	0.9008	0.8233	0.5573	0.01	0.6389	3.57E-04
ENSSSCG00000042741	6	10699	0	0.0259	0.0234	0	0	0	0	0.0142	0	0	0	0	0	0.0975	0.2958	0.0671	0.1785	0.0994	0.1614	0.0138	0.0053	0.1142	2.29E-03
ENSSSCG00000035043	11	6851	0.0169	0.0308	0.1048	0.1286	0	0.042	0	0	0.0202	0.1824	0.0169	0	0.0419	0.6217	0.7542	0.168	0.8409	0.5368	0.3639	0.6203	0.0452	0.4935	9.93E-04
HFM1	17	5018	1.0244	1.9081	2.0356	1.5013	0.4096	0.6625	0.3736	0.739	0.8828	1.1441	1.2878	0.7572	0.0573	15.2481	11.9421	2.2082	6.053	11.9853	22.155	4.6051	1.0605	9.2818	4.10E-03
ENSSSCG00000043214	5	2947	0.1101	0	0	0	0	0	0	0	0	0	0	0	0	5.4657	3.9371	0.487	2.0432	4.2804	3.7591	2.8069	0.0092	2.8474	3.57E-04
GTF2B	12	2865	0.5707	0.2384	0.4519	0.2371	0.0606	0.0696	0	0.0391	0.1384	0.2551	0.2853	0.2384	0	0.1185	0	0	0.0827	0	0.0461	0	0.2154	0.0309	6.19E-03
ENSSSCG00000049063	17	1005	3.6744	1.0763	1.516	1.6169	0	0	0	0	0	0	0	0	0	3.98	3.1132	11.125	5.427	4.9686	3.0245	2.0042	0.657	4.2053	3.15E-03
ENSSSCG00000042007	16	2998	0	0	0.1251	0	0	0	0	0	0	0	0	0	0	0.0387	0.0704	0.2873	0.3429	0.3549	0.048	0.1971	0.0104	0.1674	9.36E-04
ODF2L	10	2689	1.229	0.8155	1.1552	1.0796	0.662	0.3157	0.6461	0.7412	0.3083	0.0833	0.3441	0.1087	0.4864	3.3024	2.648	1.3892	3.6183	4.0024	1.4976	3.1645	0.6241	2.5136	7.15E-04
TTLL8	6	6384	0	0	0	0	0	0	0	0	0	0	0	0	0.3965	0.6745	0.3451	0.0476	0.293	0.4628	0.305	0.8896	0	0.4268	3.53E-05
SULT4A1	6	2227	0.1187	0.0656	0	0	0	0	0.2341	0	0	0	0	0	0	46.3929	36.9869	162.2494	66.0029	58.7975	35.7397	30.4671	0.0349	54.5795	9.76E-04
SCUBE1	6	8557	0.2562	0.5537	0.4841	1.5603	0.8713	0.2866	0.3193	0.8132	1.8256	0.67	0.6289	0.0554	0.1963	3.1052	7.3976	20.8456	11.9143	3.3095	3.413	3.5533	0.6937	6.7168	2.99E-03
MEI1	27	4258	0.0272	0	0	0	0.0357	0.0338	0	0.0254	0	0	0.0272	0	0.0674	22.5229	8.4592	15.0019	14.5006	13.7434	13.825	10.0396	0.0124	12.27	1.80E-04
ENSSSCG00000051371	7	1962	0.2994	0	0.0733	0.2259	0	0	0	0	0	0	0.2994	0	0.22	4.7431	1.5437	0.2824	1.529	1.9491	2.2579	2.853	0.0748	1.9223	7.01E-04
ENSSSCG00000051652	21	4166	0	0	0	0.0278	0	0	0	0	0	0	0	0	0	2.6981	1.671	0.2412	2.503	4.1588	4.2132	0.851	0.0023	2.042	3.57E-04
MAFF	5	2137	1.4302	3.9026	2.2383	1.5519	6.0776	13.6093	14.5029	13.4654	12.3064	18.6287	16.6063	23.8219	0.4663	0.2217	0.8907	0.1237	0.3421	0.6886	0.3196	0	10.6785	0.3816	1.59E-05
RHEBL1	14	904	1.5722	0.6193	1.1699	2.264	1.4469	1.7002	0.179	0.5635	0.961	0.2205	1.1792	1.3624	0	3.5578	2.3512	6.045	2.8642	2.8174	1.5376	3.748	1.1032	2.8651	9.56E-03
LMBR1L	8	2384	1.1661	0.5852	0.0994	0.3288	0.0555	0.3066	0.3429	0.2865	0.0679	0.0712	0.2186	0.1672	0	0.047	0	0.184	0	0.1433	0	0	0.308	0.0468	2.76E-03
TROAP	29	3600	1.8166	0.7176	0.4488	1.0132	0.2398	0.041	0	0.077	0	0	0.3516	0.0399	0.6527	10.9763	7.0336	6.0316	8.323	9.0032	7.4303	7.1138	0.3955	7.0706	5.85E-04
TMPRSS12	26	1290	0.6149	0	0	0.1324	0	0	0	0	0	0	0	0	0	73.0744	47.67	50.676	68.5553	88.9911	47.6519	46.2612	0.0623	52.86	6.26E-04
KRT7	15	2557	0.2251	0.2888	0.1269	0.4334	0.2933	0.4079	0.825	5.4448	0.6318	0.8321	0.4501	0	1.6921	13.7048	16.9627	16.9493	13.2002	9.7108	1.9528	1.7237	0.8299	9.487	1.11E-04
HOXC11	18	2051	1.9502	1.469	3.5999	5.8084	16.0398	11.9302	12.486	11.7392	9.3876	5.4702	10.0557	9.7744	0	0.3499	0.1432	0.4446	0.2806	0.5762	0.4747	0.0675	8.3092	0.2921	1.59E-05
HOXC5	9	1623	6.6372	3.4384	4.4516	3.0354	1.5476	0.6305	0.6044	1.6835	1.0968	0.837	0.3212	0.8596	0.073	0.207	0.7331	0.2702	0.1007	0.5261	0.1994	0	2.0953	0.2637	1.91E-04
GTSF1	20	716	0	0	0	0	0	0	0	0	0	0	0	0	0	0	0.2784	0.3308	1.7201	0.5539	0.6125	2.5118	0	0.7509	7.34E-04
AGAP2	11	5289	0.7384	0.3614	1.0174	0.9181	1.4395	2.1245	1.6585	2.3185	1.6467	2.356	3.1462	1.1498	0.3015	0.4479	0.5081	0	0	0.2164	0.1614	0	1.5729	0.2044	4.39E-04
ENSSSCG00000045006	22	2463	0.0583	0	0	0	0	0	0	0	0	0	0	0	0	0.3505	1.3194	0.0439	0.1125	0.1522	0.1882	0.9421	0.0049	0.3886	4.95E-04
C12orf66	12	11172	0.9659	0.4765	0.7933	0.5519	0.6571	0.4028	0.1556	0.7175	0.3597	0.4075	0.4217	0.1803	0.5289	0.823	0.9175	1.5552	1.0269	0.9441	0.9122	1.4723	0.5075	1.0225	1.52E-03
ENSSSCG00000051694	20	1403	0	0	0	0.0942	0	0	0	0	0	0	0	0	0	2.2614	1.8756	0.2331	3.895	3.4603	5.083	2.3529	0.0079	2.3952	3.57E-04
DYRK2	9	6302	0.2727	0.1856	0.8561	0.5962	0.3081	0.5658	0.4135	0.7906	0.1504	0.5863	0.4405	0.4176	0	0.0271	0	0	0	0.0316	0.0188	0	0.4653	0.0097	2.22E-04
CPSF6	11	6704	4.0018	9.5373	19.5617	22.2607	5.7953	1.6564	1.0903	2.8046	1.7067	2.1484	9.194	1.6587	0.3567	0.9364	1.5532	1.1043	1.3738	1.3901	0.7132	0.7483	6.7847	1.022	1.91E-04
GLIPR1L1	23	980	1.4852	0.1349	0.1492	0	0	0	0	0	0	0	0	0.2698	0	373.709	238.7319	28.4023	264.7457	324.088	394.7418	217.3031	0.1699	230.2152	1.40E-03
GLIPR1L2	13	1083	0.4617	0	0	0.1325	0	0	0	0	0	0	0	0	0	32.7347	27.9355	2.6663	25.3732	28.0967	24.3705	23.0211	0.0495	20.5248	6.26E-04
SYT10	8	1920	0	0	0.0721	0	0	0	0	0	0	0	0	0	0	0.2604	0.3621	2.3073	0.0748	0.153	0.1583	0	0.006	0.4145	1.79E-03
SSPN	5	4507	305.0368	229.8079	298.7848	244.3953	64.6085	58.9753	65.8676	68.4949	69.6008	51.1126	61.9784	44.6802	18.0675	19.1728	28.6082	16.5647	6.4065	8.5876	14.5567	1.4331	130.2786	14.1746	1.59E-05
BCAT1	33	10096	2.4218	4.6596	3.4119	12.9612	3.7634	2.1375	0.5852	1.1678	1.6189	2.3276	3.0761	0.8567	4.1512	10.241	8.2945	19.309	10.7975	5.4856	7.4633	5.8313	3.249	8.9467	1.06E-03
ABCC9	9	9211	2.7422	1.7498	3.218	2.6055	0.4277	0.8016	0.7324	0.7175	0.4455	0.4217	0.866	0.7986	0	0	0	0	0	0.0159	0.0165	0	1.2939	0.004	2.04E-04
ENSSSCG00000000576	5	1358	873.4951	1287.0964	1702.1467	1134.8711	730.5706	663.8018	755.2918	985.5611	796.5155	692.5908	1419.5234	697.1559	206.7878	233.4806	241.5723	1283.1166	377.9689	242.7182	213.6533	240.5955	978.2183	379.9866	1.52E-03
CLEC12B	6	1080	2.8958	0.9227	0.5483	0.933	0.1224	0.2707	0	0.7906	0.4495	0	1.7696	1.1072	0.1097	101.1825	114.08	594.9221	204.2207	131.3993	114.4776	103.1364	0.8175	170.441	3.80E-03
A2M	10	7132	0.0758	0.0194	0.0876	0.3412	0.1479	0.0402	0.0412	0	0.0403	0	0	0.0194	1.2794	7.4253	33.4831	0.161	0.8031	2.9407	4.7002	0.3935	0.0678	6.3983	3.25E-04
ENSSSCG00000022925	5	4219	0.0347	0	0	0	0	0	0	0	0.0265	0	0	0	0.1214	7.1727	4.4271	1.1943	3.7319	4.0706	4.1134	0.4073	0.0051	3.1548	9.02E-05
ENSSSCG00000022176	9	1583	19.9345	18.8783	26.7807	39.5332	22.1469	15.6311	19.6248	43.6823	33.6704	30.3139	35.1664	28.6393	52.0248	14.8564	17.7325	8.8411	9.5201	7.2958	7.7463	3.56	27.8335	15.1971	5.49E-03
TULP3	6	6107	2.8505	1.8382	2.2495	3.5155	2.6608	1.6508	1.8653	1.8097	2.1884	2.2646	2.2616	0.8224	4.127	5.2392	5.7923	5.5028	7.1159	5.0765	3.3187	1.4434	2.1648	4.702	4.10E-03
ENSSSCG00000049155	5	1798	0	0	0	0	0	0	0	0	0	0	0	0	0	0	0.5751	0	0.2311	0.4171	0.1289	0.1173	0	0.1837	2.78E-03
SLC48A1	6	2655	0.2782	0.163	0.1043	0.3296	0.2182	0.1589	0.3784	0.1106	0.1145	0.2709	0.1113	0.1222	0	0.0942	0.3055	0	0	0.1106	0	0	0.1967	0.0638	5.12E-03
ENSSSCG00000000905	8	3101	162.0973	191.2526	249.5136	313.5053	207.4169	259.269	303.1451	201.0084	268.2097	198.7888	117.2952	145.7232	25.3222	130.6822	81.3534	154.9666	123.5751	125.3907	128.8101	232.7236	218.1021	125.353	5.49E-03
MYF5	5	1377	5.8509	7.4017	6.5985	14.183	8.2604	4.881	4.2896	14.9054	12.9053	8.8296	10.1346	10.7271	0	0	0	0	0.1532	0	0	0	9.0806	0.0192	1.81E-04
E2F7	5	6414	0.5846	0.8672	1.4143	1.0965	0.4122	0.1896	0.2467	0	0.1181	0.0864	0.3313	0.0723	0.0329	4.744	3.6865	5.2603	2.8935	5.5041	2.4791	3.5632	0.4516	3.5204	2.99E-03
ZC3H18	23	3825	34.0577	20.4201	26.3003	38.8185	26.9086	29.623	28.029	33.2516	38.47	39.244	43.1962	50.6951	8.3579	157.775	69.7951	43.7319	91.2064	116.954	105.5789	86.2565	34.0845	84.957	5.49E-03
ENSSSCG00000046580	8	7863	0.1098	0.0376	0.055	0.1938	0.0159	0.0442	0.0805	0.0548	0.0187	0	0.0732	0.0188	0.0138	1.374	0.4292	0.3537	1.2878	1.1317	0.6724	2.2228	0.0585	0.9357	2.99E-03
NQO1	7	1905	0	0	0	0	0	0	0	0	0	0	0	0	0.0912	0.2092	0.373	0	0.1388	0.0767	0	0	0	0.1111	2.78E-03
BBS2	5	2733	20.5977	26.107	8.1474	12.3722	7.7392	4.3328	5.6234	6.9983	1.8356	2.7337	5.7852	5.5423	8.1474	38.6733	50.7887	67.2389	53.1233	47.8011	62.0544	57.5311	8.9846	48.1698	6.84E-04
CCDC113	7	4625	0.1469	0.0751	0.0431	0.0512	0	0	0	0	0.0738	0	0	0	0.2155	2.5609	1.8641	1.2291	1.5488	2.1564	3.4339	1.0147	0.0325	1.7529	1.81E-04
GINS3	9	2008	2.0295	2.7688	4.2679	5.1906	2.8995	3.9501	2.6938	3.5012	5.4429	4.8355	4.228	4.932	53.0019	18.0493	20.5193	64.6495	29.486	23.2056	25.5987	14.184	3.895	31.0868	1.59E-05
NDRG4	9	5217	0.191	0.0908	0.0215	0.0507	0.028	0	0	0.1551	0.0325	0.0333	0.0764	0	0.4722	1.7231	2.7462	0.2194	0.6219	1.0857	1.2042	0.0333	0.0566	1.0132	1.17E-03
ENSSSCG00000047287	5	8432	0	0	0	0	0	0	0	0	0	0	0	0	0	0.0275	0.05	0	0.0697	0	0.0171	0.0175	0	0.0227	2.78E-03
FHOD1	5	4352	1.5907	0.732	1.1201	1.0651	0.921	0.066	0.3037	0.6635	1.0579	0.4752	0.7456	0.7957	0.0287	0.1598	0.1454	0.0989	0	0.0698	0	0.0339	0.7947	0.0671	7.87E-04
SMPD3	6	5459	0.4996	0.1883	0.2784	0.4217	0.1894	0.1387	0.0254	0.229	0.0637	0.1546	0.1052	0.2959	0.2784	21.6108	17.3174	1.8824	22.8356	19.9435	15.6234	45.9859	0.2158	18.1847	6.84E-04
IRX6	10	2978	0	0	0	0	0.0482	0	0	0	0	0	0.0465	0	0.3113	0.3542	0.8193	0.5918	0.4083	0.3382	0.3968	0.1453	0.0079	0.4206	9.02E-05
NETO2	24	3572	0.7171	0.453	1.331	0.4864	0.6138	2.7521	0.7836	2.7016	4.9113	3.7075	4.6374	2.1746	0.0475	19.1159	15.3439	11.1743	12.4753	16.4319	14.2836	13.9147	2.1058	12.8484	4.10E-03
C16orf87	13	2377	18.8216	11.8318	14.674	29.0208	10.0839	5.0046	4.8593	4.6	3.4178	2.5029	6.1767	5.3637	3.8513	108.6283	46.7965	46.2775	73.2088	70.8758	57.4195	72.0368	9.6964	59.8868	2.16E-03
ZNF536	14	7347	0.034	0.205	0.5168	0.1954	0.1399	0.0827	0.0587	0.3418	0.0294	0	0.051	0.1262	0	1.5043	1.879	4.8405	1.0183	1.1862	1.2956	1.2254	0.1484	1.6187	5.46E-03
ENSSSCG00000002857	5	6229	3.1962	2.5176	1.7785	1.9623	0.6893	0.2809	0.4651	0.9483	0.3456	0.7309	1.4395	0.0924	0	35.0433	39.8476	29.7991	23.9984	85.4456	43.757	26.7606	1.2039	35.5814	4.10E-03
ZNF599	13	7786	0.4685	0.5359	0.5881	0.7502	0.5515	0.0482	0.0595	0.2168	0.1475	0	0.1757	0.3326	0.3605	1.6393	1.8145	2.6489	0.9228	2.3301	1.4747	1.0563	0.3229	1.5309	3.02E-04
ENSSSCG00000022423	5	4090	0.2032	0.1834	0.2833	0.2579	0	0.0359	0.0372	0.3518	0.1083	0.1322	0.3048	0.1528	0	10.4704	4.6673	9.1566	6.2055	7.8091	5.634	5.1308	0.1709	6.1342	5.46E-03
SYCN	6	560	0	0	0	0	0	0	0	0	0	0	0	0	0	0.2473	0	1.0346	0.7534	0	0.7868	0.2714	0	0.3867	2.78E-03
LRFN1	16	3129	0.5877	0.3099	0.3196	0.4074	0.8765	0.2294	0.0469	0.1943	0.5518	0.1888	0.0346	0	0.6392	2.0739	2.899	6.3301	2.6285	3.06	2.3909	2.4548	0.3122	2.8095	3.18E-05
SERTAD1	12	1587	69.6844	53.7245	74.7	117.4624	87.4485	171.1524	90.2617	134.2815	274.2289	177.6254	199.5214	158.3964	38.7098	21.966	19.9025	50.6213	36.5457	15.3339	20.072	10.4911	134.0406	26.7053	1.59E-05
LTBP4	9	5516	0.1177	0.6027	0.5212	0.5672	0.3824	0.3903	0.2929	0.5511	0.4434	0.3213	0.3726	0.226	0	0.042	0	0	0.0799	0.1653	0.2087	0	0.3991	0.062	4.26E-04
ENSSSCG00000035706	12	1778	2.3315	0.2519	0.7435	1.3978	0.1839	0.5763	0.5461	0.382	0.2932	0	0.6661	0.063	5.9481	7.6467	6.6208	35.0572	9.5567	5.6345	11.5309	4.82	0.6196	10.8519	1.59E-05
ZNF541	20	5424	0.0539	0	0	0	0	0	0	0	0	0	0	0	0	7.2798	4.8523	0.2242	4.1521	4.0616	3.7982	0.8287	0.0045	3.1496	3.57E-04
DKKL1	11	1001	0	0.1518	0	0	0	0	0	0	0	0	0	0	0	0	1.5129	0	0.3746	0.2315	0.4215	0.5735	0.0126	0.3892	7.74E-03
ENSSSCG00000051643	19	3149	0.0514	0	0	0	0	0	0	0	0	0	0	0	0	0.5063	0.9779	0.8533	0.084	0.325	0.2077	0.2712	0.0043	0.4032	3.57E-04
ZNF331	8	3537	0.3439	0.4508	0.1674	0.3799	0.1495	0.2893	0.2311	0.2897	0.2288	0	0.0491	0.3944	0	0.0317	0	0.1653	0.0924	0.1448	0.0458	0.096	0.2478	0.072	6.09E-03
C19orf84	8	616	0.5308	0.2772	0.2627	0.5513	0	0.6471	0	0	0.6438	0	0.7963	1.6634	0.7881	11.3015	1.9744	43.0313	3.8455	2.7264	2.146	1.1866	0.4477	8.375	5.69E-04
ENSSSCG00000032445	22	1508	0.2869	0.643	0.9118	1.3832	1.3989	0.0952	0.2922	0.5039	0.3816	0	1.0042	0.3674	0.2487	4.6106	10.212	14.5623	4.5773	3.3258	4.6748	3.0365	0.6057	5.656	2.16E-03
RPL28	29	3451	1.912	1.9667	2.2819	3.0557	3.79	1.3309	1.3618	3.2149	3.1684	2.9106	2.1941	2.6891	0.1449	0.638	0.9781	0.9982	0.383	1.0569	0.7921	0.2568	2.4897	0.656	1.59E-05
ENSSSCG00000036554	9	7792	1.8578	1.2077	1.902	1.7646	1.3533	1.6515	0.7184	1.3948	1.6579	1.8095	1.0995	0.3332	0.6399	3.7858	3.3461	8.2032	3.1867	3.5811	3.0817	1.6617	1.3959	3.4358	9.56E-03
ZNF329	17	5264	0.0311	0.0324	0.1537	0.0645	0	0.0379	0.045	0.1063	0.0502	0.0278	0.0621	0	0.0615	0.8709	0.3961	0.2272	0.18	0.6806	0.452	0.2777	0.0509	0.3932	7.87E-04
SPSB1	6	4066	0.3458	0.1022	0.2459	0.4845	0.0519	0.1059	0.0722	0.5981	0.2831	0.7992	1.676	0.2725	0	0	0	0	0	0	0	0	0.4198	0	1.53E-04
SDHB	7	2538	3.9586	2.1313	3.8652	3.1624	2.4229	1.8064	2.8068	4.9472	0.6533	0.6617	3.0731	0.3456	0.3221	0.8074	0.255	1.338	0.6161	0.3926	0.28	0.397	2.4862	0.551	1.52E-03
TCEA3	26	2867	481.7975	333.688	408.2024	410.2214	201.5076	217.0591	177.2601	172.2611	118.7302	87.4781	63.8616	112.6401	9.4095	10.9599	7.7329	57.685	8.8479	11.2616	5.04	2.1088	232.0589	14.1307	1.59E-05
IFNLR1	18	4425	0.0991	0	0.0386	0.1097	0.1535	0	0.0901	0	0	0.0597	0	0	0.2701	0.512	0.1919	0.3141	0.4504	0.4283	0.1771	0.0597	0.0459	0.3004	7.70E-04
CLIC4	14	5054	4.1012	4.687	5.8707	10.0442	8.9382	10.5138	13.8874	12.6477	11.6581	14.3355	18.8498	7.0774	0.9969	3.6619	8.0415	1.6175	2.2977	8.2611	4.3004	1.7876	10.2176	3.8706	1.52E-03
ZDHHC18	5	8516	1.1448	0.5716	1.0409	1.0862	0.8301	1.1147	0.8933	1.0865	1.1065	0.794	1.0581	0.3557	0.2114	0.2348	0.2858	0.3963	0.4551	0.4656	0.1071	0.0169	0.9235	0.2716	1.11E-04
NUDC	9	2292	197.3814	158.0309	158.2967	272.7727	159.7971	238.607	111.6715	133.849	191.084	158.7579	202.3747	313.007	164.4394	546.8788	411.4699	921.1238	468.6483	395.4408	348.4846	450.3136	191.3025	463.3499	4.76E-04
KDF1	6	1826	0.0804	0	0	0	0	0	0	0.1904	0	0	0	0	0.1576	3.4784	2.725	0.3793	2.6012	3.2365	4.5056	1.6507	0.0226	2.3418	1.27E-04
KHDRBS1	7	2289	91.3251	74.7273	60.5822	102.5062	55.7539	56.0926	70.3185	64.585	54.0236	47.1411	76.4918	58.5299	13.468	186.6169	135.1528	146.1039	199.4354	162.0269	162.1351	107.1629	67.6731	139.0127	4.10E-03
ENSSSCG00000032067	15	7699	0.1717	0.0197	0.0747	0.1535	0.0281	0	0.0162	0	0.0274	0	0.0954	0.0592	0	0.4605	0.1405	0.1619	0.2111	0.4515	0.2192	0.4661	0.0538	0.2639	8.46E-03
PHC2	8	4167	2.0491	1.7864	0.8557	1.5844	1.1479	0.4264	0.5105	0.8883	0.7368	1.1379	0.4508	1.2427	0.326	16.0945	19.4664	2.1886	7.4965	12.436	11.5073	3.9629	1.0681	9.1848	4.10E-03
COL8A2	17	4023	1.3772	2.3303	2.4196	7.551	2.7471	1.1317	1.0956	1.7523	0.8078	0.6453	0.3099	0.2486	0.5473	0.4719	0.7135	0.1095	0.4911	0.9298	0.4406	0.0269	1.868	0.4663	9.56E-03
LDLRAD4	7	7751	5.8515	2.179	4.9804	4.9745	3.3541	1.3118	2.1444	2.548	1.4502	2.64	1.9814	1.3832	0.6863	0.8538	0.9719	0.3489	0.554	0.887	0.4485	0.3266	2.8999	0.6346	1.59E-05
GNAL	26	5350	0.0824	0.0568	0.0538	0.1933	0.0607	0.1553	0	0.0866	0.0394	0.0537	0.0824	0.3409	0.1076	1.3529	0.5863	2.4595	0.6775	0.8664	1.3801	1.0999	0.1004	1.0663	5.94E-04
ENSSSCG00000044387	5	1016	0	0	0	0	0	0	0	0	0	0	0	0	0	7.4873	4.7702	3.4405	5.2394	5.0885	2.8746	3.8172	0	4.0897	1.72E-04
TMEM200C	15	1881	0.9423	0.115	0.2209	0.6645	1.2321	3.3645	0.763	0.7808	1.1312	1.1473	2.9056	1.0926	0.7364	6.3794	3.4499	2.8038	4.0442	7.7297	5.8174	1.9121	1.1966	4.1091	5.49E-03
COLEC12	19	3025	13.6285	23.6193	22.0733	35.1472	34.1841	11.1427	16.8007	11.8637	6.6623	9.8764	17.6398	17.8902	1.5242	4.6007	8.5881	1.0339	2.7013	4.2286	3.3312	1.0051	18.3773	3.3766	3.18E-05
ESCO1	18	7205	0.0822	0.1088	0.1101	0.2841	0.0227	0.0474	0.0674	0.0943	0.0965	0.083	0.1479	0.202	0.2202	0.4464	0.4765	0.0474	0.292	0.2357	0.217	0.5256	0.1122	0.3076	8.69E-03
NPC1	6	5146	9.6504	5.3369	9.0668	11.4347	13.204	8.1137	8.6132	13.8938	10.1784	17.8324	17.7111	14.3269	16.2435	56.8099	69.4356	33.0645	42.6352	28.5406	31.481	20.3741	11.6135	37.3231	6.35E-05
RNF125	40	6155	0.1933	0.4038	0.8766	0.6659	0.6836	0.5242	0.2541	0.68	0.0962	0.2729	0.3651	0.1663	0	0.0832	0.184	0	0.1129	0.0971	0	0.0182	0.4318	0.0619	7.76E-04
LPAR3	11	2967	0.2289	0	0	0.1996	0	0	0	0	0	0	0.0572	0	0	11.2573	8.0001	33.4611	11.7762	10.1945	12.8928	8.5631	0.0405	12.0181	9.76E-04
MIGA1	11	10898	0.3369	0.4323	0.3036	0.3253	0.2481	0.2034	0.0573	0.2233	0.0968	0.1449	0.0809	0.4044	0.5809	0.4879	0.8635	0.9278	0.4244	0.3509	0.3097	0.2239	0.2381	0.5211	5.49E-03
ST6GALNAC5	8	5574	0.0237	0.0262	0.0293	0	0	0.0914	0	0	0	0	0	0	0	0.5515	0.4355	0.0609	0.2805	0.8581	0.2975	0.1406	0.0142	0.3281	1.85E-03
DEPDC1	18	5950	0.1091	0.1862	0.1891	0.4285	0.0355	0	0.0494	0.0766	0	0	0.0364	0	0.3361	0.409	0.8509	2.3399	1.1354	0.9706	0.677	1.3654	0.0926	1.0105	4.26E-04
RPE65	7	3338	0	0	0	0	0	0	0	0.0521	0	0	0	0.0792	0	3.1348	2.6092	1.6968	3.103	3.123	3.7616	2.5193	0.0109	2.4935	6.26E-04
CACHD1	10	9979	11.3913	4.6756	5.2191	6.0097	4.3901	14.7546	7.2525	4.9469	19.343	9.4785	8.6097	8.3003	0.1874	2.4572	1.9186	1.3186	3.0563	2.8334	4.3548	2.3157	8.6976	2.3052	1.59E-05
TTC39A	10	3320	2.8641	1.884	2.0411	1.7481	3.2375	3.1456	1.5412	3.2503	9.9788	3.5582	12.07	11.6702	17.349	10.6668	17.7389	8.322	20.74	15.9066	15.174	4.3381	4.7491	13.7794	1.06E-03
KIF2C	5	3133	0	0	0	0	0	0	0	0	0	0	0	0	0	0.0943	0.0345	0	0.1197	0	0.2693	0.2291	0	0.0934	2.78E-03
DMAP1	11	1962	88.1727	41.1103	40.4601	59.9665	75.4806	75.1656	57.9684	56.6642	63.5227	60.7488	62.4726	53.3045	170.8567	133.6107	118.5485	198.8305	234.8329	163.1467	164.5185	167.2807	61.2531	168.9531	1.59E-05
C1orf210	10	1511	0.0917	0	0.0767	0	0	0	0	0	0	0	0	0	0	0.5585	0.19	0	0.2012	0.5713	0.4888	0.1432	0.014	0.2691	3.53E-03
RIMKLA	9	4339	2.7755	0.8757	2.4868	2.9617	0.8227	2.3303	1.7285	1.6558	3.0143	0.7277	2.4709	1.5412	4.7415	3.8809	2.3683	3.3838	3.0248	2.5639	4.1812	2.3486	1.9493	3.3116	5.49E-03
ENSSSCG00000048684	12	1672	0	0	0	0	0	0	0	0	0	0	0.1386	0	0	0.0878	0.3636	0.4302	0.265	0.0647	0.1657	0	0.0116	0.1721	3.26E-03
ENSSSCG00000033952	27	1334	5.5348	1.7215	2.6422	2.3925	2.9119	4.8721	2.1082	7.8911	4.685	5.8201	7.2743	2.367	19.4866	11.051	6.6866	18.381	20.9202	9.7601	5.3409	3.8222	4.1851	11.9311	4.10E-03
RIMS3	5	6176	0.4841	0.0192	0.145	0.107	0.2841	0.0265	0.0553	0.0524	0.055	0.0844	0.2259	0	0.3082	7.7699	5.8468	1.8002	7.4934	12.0532	9.3752	5.6546	0.1282	6.2877	3.18E-05
ENSSSCG00000043823	12	1448	0	0	0.0773	0	0	0	0	0	0	0.12	0	0	0	2.3737	2.726	1.4679	2.3587	3.241	1.9935	4.1996	0.0164	2.295	6.26E-04
ENSSSCG00000051412	6	1373	0.3851	0.6389	0.3572	1.2438	2.4751	4.4521	4.5556	3.0483	1.4665	2.8541	0.5777	0.6389	0.3572	0.3731	1.0608	0.4947	0.2531	0.4355	0	0.3262	1.8911	0.4126	4.28E-03
ID4	14	1463	0.0765	0.2711	0	0	0.1167	0	0	0	0	0.2429	0	0	0.0999	0.2235	0.5836	3.429	0.3482	0.2375	0.1362	0.1619	0.0589	0.6525	3.62E-03
HIST1H2AA	18	396	0	0	0	0	0	0	0	0	0	0	0	0	0	7.3752	3.8475	3.1565	2.9263	5.3272	5.0743	2.5961	0	3.7879	1.72E-04
ENSSSCG00000036045	28	384	2.2109	0	0	0	0	0	0	0	0	0	0	0	1.038	47.8082	23.909	22.0326	40.7359	28.5269	43.1376	43.8281	0.1842	31.377	8.60E-05
ENSSSCG00000050161	31	384	0.5831	0	0	0	0	0	0	0	0	0	0	0	0	156.6853	55.5897	84.2849	103.0283	89.5874	110.0318	115.3566	0.0486	89.3205	3.57E-04
ENSSSCG00000001105	9	366	0	0	0	0	0	0	0	0	0	0	0	0	0.8934	100.3167	13.7067	11.5982	68.3588	14.1581	5.825	70.6659	0	35.6904	3.53E-05
ZSCAN23	6	2098	0.8191	2.0905	1.5586	0.7326	0.2314	0.4047	0.4141	1.045	0.3387	0.3736	0.3151	0.0697	0	7.163	5.7079	3.7229	5.3001	5.6048	4.5728	2.4549	0.6994	4.3158	4.10E-03
ZBED9	5	3998	0.3421	0.3599	0.5542	0.3517	0.3464	0.0938	0.029	0.0528	0.2154	0.3306	0.1901	0.5038	0.1108	0.7576	1.1433	2.1885	0.8406	2.2161	1.0052	0.9551	0.2808	1.1522	1.52E-03
ENSSSCG00000051516	9	1633	0	0.0686	0	0.0895	0	0	0	0	0	0	0	0	0	0.6267	0.6007	0.8366	0.1982	1.4557	0.6384	0.4882	0.0132	0.6056	6.26E-04
ABHD16A	10	2188	107.1208	39.7871	46.0548	72.6231	91.4705	75.5467	65.8735	96.2234	63.4801	43.9128	88.994	42.7644	74.9669	253.0933	256.1709	197.1238	241.6404	248.7313	262.7673	214.7199	69.4876	218.6517	3.02E-04
ENSSSCG00000034664	5	3971	0.2996	0.1473	0.2059	0.043	0.0815	0.0855	0	0.3011	0.1491	0.0564	0.0333	0	0.4941	4.5155	2.0784	0.6842	4.2441	6.9262	2.8037	5.6955	0.1169	3.4302	2.46E-04
SLC44A4	5	3573	0.8461	0.296	0.0409	0.4118	0	0	0	3.5984	0	0	0	0.074	16.9801	2.8828	29.0116	0.6341	15.6824	1.5074	2.9564	0.8619	0.4389	8.8146	1.18E-03
ZNF451	10	12132	0.1826	0.2229	0.3882	0.3812	0.2101	0.4347	0.0828	0.2663	0.238	0.2609	0.6575	0.4012	0.137	2.2564	0.9743	0.6781	1.0529	2.4937	2.3426	0.4743	0.3105	1.3012	4.10E-03
LEMD2	18	4588	4.202	0.9337	1.1552	2.9284	0.8446	0.9345	1.4254	1.3452	1.6005	1.2919	1.662	0.4185	0.0472	1.2076	0.6266	0.3031	0.9196	0.657	0.4481	0.0994	1.5618	0.5386	2.16E-03
SNRPC	12	1414	110.2344	129.9882	128.2666	149.3993	198.8711	168.0937	118.7174	137.5775	151.3993	126.8194	114.6713	157.0242	47.3817	446.9687	513.9616	309.9989	448.9034	545.4731	440.7672	510.2025	140.9219	407.9571	4.10E-03
TEAD3	10	5104	2.2268	0.9261	0.7418	1.0584	0.5388	0.2952	0.5373	0.8999	0.7481	1.1017	0.6483	0.5209	0.0848	0.0814	0.5878	0	0.248	0.1406	0.0863	0.0893	0.8536	0.1648	1.91E-04
CCDC167	8	6475	0.0817	0.1129	0.0253	0.1055	0	0.0787	0.0268	0.0923	0	0	0.1837	0.0452	0.0505	0.3692	0.2999	0.2098	0.2415	0.4001	0.2012	0.0692	0.0627	0.2302	6.09E-03
TAF8	5	9213	2.9538	1.1217	1.5941	1.9466	0.6871	0.7856	0.6457	1.3831	0.4206	0.4277	0.7098	0.5141	0.0478	0.4124	0.3592	0.1283	0.2818	0.3308	0.3528	0.1635	1.0992	0.2596	1.59E-05
C6orf132	5	4488	0.2914	0.2283	0.1082	0.2648	0.3484	0.0444	0.0792	0.474	0.0295	0.1303	0.2186	0	0.3245	2.7997	1.5872	1.3766	2.0321	1.9958	2.0913	2.5734	0.1848	1.8476	6.35E-05
CUL9	6	12606	0.4539	0.2167	0.2824	0.3771	0.0827	0.0632	0.0282	0.0888	0.0629	0.0928	0.2075	0	0.398	0.9698	0.8545	0.8854	0.3946	0.6661	0.8809	0.4059	0.163	0.6819	1.11E-04
RSPH9	6	966	0.8993	0.2063	0.1226	0.2318	0	0	0.5078	0.1768	0	0.7031	0.1799	0.2063	0	91.1013	66.2347	7.2642	74.471	113.4942	89.1221	53.2595	0.2695	61.8684	4.15E-03
ENSSSCG00000047825	9	1195	0	0	0	0	0	0	0	0	0	0	0	0	0	1.4546	2.2949	2.0418	1.3519	1.1446	0.8428	1.4833	0	1.3267	1.72E-04
BNC1	18	4655	0.0635	0	0.0595	0.0269	0	0	0	0.0631	0	0	0	0	0.0298	1.9065	1.6679	3.2176	0.555	1.6406	1.8283	0.4636	0.0178	1.4137	3.90E-04
TM6SF1	6	4233	2.3033	1.3962	4.5849	2.5091	0.4163	0.6104	0.8497	0.8026	0.3833	0.9162	1.0335	0.0274	0.0498	0.1017	0.1041	0.1795	0.4079	0.1047	0.0767	0.0327	1.3194	0.1321	1.52E-03
ZSCAN2	8	7531	0.9192	0.5518	0.5975	0.6001	0.5042	0.2096	0.0585	0.1816	0.1528	0.2746	0.1436	0.2575	0.3983	2.5543	3.9216	2.4776	3.2177	4.3994	2.8465	4.0012	0.3709	2.9771	3.02E-04
BLM	10	5387	2.2434	1.7275	1.6264	2.6483	1.717	0.4732	1.0965	1.3055	0.6816	0.931	1.4155	1.5081	0.5221	13.5759	10.9287	7.2493	14.9592	13.6948	11.7775	7.702	1.4478	10.0512	2.99E-03
MAN2A2	6	6504	1.5189	0.3539	0.8857	0.6486	0.1704	0.4036	0.3029	1.2001	0.4414	0.4516	0.3972	0.8627	0	0.2328	0.0852	0.1153	0.0891	0.4865	0.1324	0.0226	0.6364	0.1455	1.06E-03
TICRR	19	8004	0.0249	0	0	0.0165	0	0	0	0	0	0	0	0	0	0.0165	0.0183	0.0613	0.0427	0.0607	0.0849	0.0868	0.0034	0.0464	1.32E-03
IDH2	5	2852	12.0896	3.8622	4.711	7.509	4.3058	4.6435	6.6464	3.9719	3.7508	2.0104	5.311	1.7858	0.157	0.4635	0.4101	1.6625	0.7185	0.4539	0.1786	0.731	5.0498	0.5969	1.59E-05
TSPAN3	9	5492	0.3397	0.2942	0.4981	0.3667	0.0807	0.1182	0.1765	0.0455	0.0633	0.4609	0.4443	0.2942	0.083	0.0262	0.0538	0.0394	0.2018	0.0228	0.0844	0.0768	0.2652	0.0735	9.72E-03
RPP25	6	1536	0.0937	0.0962	0.4225	0.1804	0.651	0.8299	1.0987	1.8689	2.0079	0.8905	2.7163	1.154	3.3099	1.2625	0.8952	10.0339	3.4335	3.9246	2.5816	2.5726	1.0008	3.5017	2.16E-03
ENSSSCG00000001930	5	14076	85.6347	38.5607	85.634	50.5621	3.3965	3.6533	7.0832	9.8266	4.8043	1.4371	3.7878	1.4318	0.1416	2.2046	1.567	1.2021	2.6796	2.9735	2.475	0.9657	24.651	1.7761	2.16E-03
CLEC14A	16	6816	30.2066	40.0009	35.2056	41.7895	54.907	61.2353	63.6864	91.0983	66.1696	62.005	56.6915	70.0309	3.9793	11.8108	25.9892	20.7406	21.4687	14.1057	7.4076	2.9645	56.0855	13.5583	1.59E-05
DTD2	6	2371	4.3585	4.8315	6.41	6.614	1.5575	1.1862	1.6357	1.4761	0.4399	4.0038	1.5134	0.3717	7.5638	10.1334	10.2171	20.986	10.5738	6.748	6.6958	14.5916	2.8665	10.9387	1.59E-05
PPP1R3E	12	1632	2.393	1.8098	2.3203	1.7418	1.5779	1.215	0.8958	1.0018	2.0928	0.2975	0.9364	1.0646	4.6406	3.3384	2.0582	2.9161	6.2705	3.306	9.6268	10.4117	1.4456	5.321	1.11E-04
FAM174B	6	2416	13.342	9.6888	16.7627	16.5475	31.8703	23.6443	18.4797	24.659	21.2589	28.7354	15.4463	13.5873	2.949	4.9882	14.4071	9.2082	10.0909	8.1148	9.8256	3.4849	19.5019	7.8836	3.02E-04
ST8SIA2	12	5491	57.911	20.0697	52.3259	21.0942	1.2838	0.5812	1.6769	0.7801	1.0047	1.1856	1.2975	1.6039	0.1153	0.1046	0.107	0.2491	0.1048	0.0538	0.0394	0	13.4012	0.0968	1.59E-05
SLCO3A1	5	2849	1.5382	1.0218	1.3456	1.8473	1.7216	1.4386	1.136	1.6092	1.4026	1.1892	1.9955	0.6288	21.4372	1.8986	3.0416	6.8333	4.4305	1.6092	2.5004	3.0081	1.4062	5.5949	9.04E-04
PPP1R36	7	3309	0.0677	0.2397	0.1325	0.0494	0.1032	0.1467	0.1539	0.105	0.0602	0	0.0338	0	0.1767	1.7293	0.5161	2.8365	2.4118	1.7327	1.566	2.1834	0.091	1.6441	3.32E-04
ENSSSCG00000032482	7	6966	0	0	0	0	0	0	0	0	0	0	0	0	0	0.1392	0.0897	0	0.0909	0	0.0632	0.0218	0	0.0506	2.78E-03
ENSSSCG00000041816	12	597	0	0	0	0	0	0	0	0	0	0	0	0	0	1.9929	1.2244	0.5477	2.8605	2.1685	3.1286	1.4552	0	1.6722	1.72E-04
SLC8A3	5	5602	0.2481	0.1067	0.1057	0.0799	0.118	0.1305	0.0584	0.2744	0.0867	0	0.1861	0.1067	0	0	0	0	0	0	0	0	0.1251	0	4.32E-04
ENSSSCG00000002348	35	3803	0.2914	0.0329	0.1828	0.4992	0.6039	0.1931	0.0799	0.454	0	0.1138	0.2185	0.2958	0.3961	1.9415	1.2832	0.8496	0.9991	0.8323	0.6603	0.2275	0.2471	0.8987	1.06E-03
DNAL1	7	5981	0	0	0	0.0568	0	0.0333	0	0	0	0	0	0.0571	0	0.2839	0.2614	0	0.198	0.131	0.0884	0.1955	0.0123	0.1448	6.06E-03
JDP2	9	2675	9.9376	12.1444	7.7928	13.645	6.128	3.8256	4.6452	8.1077	8.2275	8.8866	12.9253	7.2271	6.5087	2.2602	3.9535	11.3675	5.6231	3.192	2.2989	2.0312	8.6244	4.6544	9.56E-03
EML5	5	7836	0.3715	0.8098	0.5037	1.6275	0.632	0.7435	0.6501	0.9313	0.3815	0.6197	0.3143	0.4218	0.1866	4.945	5.7752	2.8706	6.3923	6.7848	7.6811	4.7612	0.6672	4.9246	4.10E-03
TTC8	6	3199	0.1653	0	0.1022	0	0.1012	0	0	0	0.037	0	0.0413	0	0	1.121	1.3658	0.0531	2.3897	1.3083	0.5924	0.49	0.0372	0.915	4.11E-03
ENSSSCG00000046060	15	4043	0.0731	0.1873	0.2056	0.4019	0.0287	0	0	0.0727	0	0	0.0365	0	0.3426	0.2164	0.258	0.4174	0.2485	0.1453	0.0752	0.1068	0.0838	0.2263	7.32E-03
ENSSSCG00000002462	9	550	3.396	0	0	0.2153	0	0	0	0.5945	0	0	0.3087	1.8954	0	281.8897	218.2284	648.2399	270.8548	370.0993	332.5391	565.8059	0.5342	335.9571	1.88E-03
PPP4R4	5	4456	0	0	0	0	0	0	0	0	0	0	0	0	0.0322	0.033	0.1364	0	0.0663	0.0485	0.0311	0	0	0.0434	7.34E-04
VRK1	9	4676	0	0.0231	0.1185	0.0802	0	0	0	0	0	0	0.0316	0	0	0.0535	0.1239	0.1353	0.0614	0.0628	0.26	0.2461	0.0211	0.1179	6.73E-03
NELFA	7	2198	4.257	2.0376	3.368	6.1191	5.5045	6.9148	6.0372	7.1843	5.2961	6.6193	4.6342	3.362	0.6014	28.6665	20.8277	8.1579	19.3633	28.8146	28.1407	12.2411	5.1112	18.3516	4.10E-03
ENSSSCG00000042475	7	350	0	0	0	0	0	0	0	0	0	0	0	0	0	12.7428	4.6424	5.872	9.1021	4.9998	7.615	14.4655	0	7.4299	1.72E-04
ENSSSCG00000046313	11	1844	0	0	0.1648	0	0	0	0.0751	0.1356	0.0628	0	0.0778	0	0.1648	4.2911	2.6434	1.4078	2.8543	2.6436	2.7022	9.0377	0.043	3.2181	2.10E-04
ENSSSCG00000051649	25	468	0	0	0	0	0	0	0	0	0	0	0	0	0	0.6916	1.4513	3.3413	0.8517	0	0.2392	0.5649	0	0.8925	7.34E-04
SMIM14	6	4248	31.5924	44.9542	55.5169	54.5518	43.4087	34.2337	27.118	25.9578	15.4188	20.1966	30.5256	20.8606	55.6777	101.1038	126.229	57.9969	137.5134	76.3956	60.6209	52.4986	33.6946	83.5045	6.35E-05
RBM47	7	5903	0.0212	0.0393	0.0715	0.0973	0	0.0257	0	0.025	0.0183	0	0.0847	0	0.2859	0.4863	1.4928	0.103	0.0975	0.5255	0.7513	0.0469	0.0319	0.4736	5.69E-04
BEND4	25	5924	0	0	0	0.0865	0	0.0287	0	0	0	0	0	0	0	1.7008	1.8576	2.0637	0.2933	1.2112	0.6798	0.189	0.0096	0.9994	6.26E-04
KCTD8	6	1425	0.4879	0.4441	0.7051	0.1031	2.2397	5.9567	4.7683	2.2772	1.458	0.614	3.7407	2.9608	0	1.3398	0.7466	0.4038	0.311	0	0.2916	0.0877	2.1463	0.3976	7.75E-03
ENSSSCG00000008845	7	5827	0.7317	0.3459	0.4084	0.7527	0.2525	0.3224	0.2222	0.4954	0.2684	0.1368	0.2236	0.0384	0.8621	1.405	2.0483	4.6598	2.6661	1.3987	1.0436	1.3681	0.3499	1.9315	1.59E-05
FSTL5	6	5230	1.2075	0.1966	0.0581	0.4126	0.4236	0	0	0	0.0222	0	0	0	0.6102	0.9628	0.8191	0.0414	1.6155	0.6931	1.2629	3.5092	0.1934	1.1893	2.61E-03
EPHA5	9	9287	2.4824	2.8577	2.8705	3.0869	2.3177	1.3264	2.0134	2.6903	1.3066	2.3063	1.7285	2.9797	0.1463	0.1871	0.3219	0.0255	0	0.0996	0.0944	0	2.3305	0.1094	2.46E-04
ENSSSCG00000029658	23	3723	0	0	0	0	0	0	0	0	0.0355	0	0	0	0	0.2736	0.42	0.8565	0.2227	0.1203	0.2841	0.2749	0.003	0.3065	3.57E-04
THAP6	6	5912	0.0289	0.0274	0.0574	0	0.1011	0	0	0	0	0.0277	0	0	0.1723	0.0588	0.1686	0.1202	0.2462	0.0671	0.0742	0.1936	0.0202	0.1376	4.52E-04
ENSSSCG00000048422	7	1090	0	0	0	0	0	0	0	0	0	0	0	0	0	0	0.3189	1.9354	0	0.4042	0.1394	0	0	0.3497	9.50E-03
ENSSSCG00000044007	15	3892	0	0	0.0278	0	0	0	0	0	0	0	0	0	0	0.0712	0.1606	0.1191	0.2168	0.1844	0.0755	0.1171	0.0023	0.1181	3.57E-04
TTC29	6	5691	0.0465	0.0257	0.0575	0.09	0.0853	0	0	0.07	0	0	0	0	0	0.5701	0.5403	0.4177	0.6717	0.6304	0.333	0.6886	0.0312	0.4815	2.41E-03
ENSSSCG00000050049	6	3220	0.4678	0.9827	0.5795	1.049	0.1888	0.0447	0.0917	0.0672	0.2151	0.427	0.1799	0	0.0446	2.2805	1.9352	1.7425	2.523	2.2843	2.5809	0.5046	0.3578	1.737	7.30E-03
ELMOD2	12	5729	0.0607	0	0	0	0.0231	0	0	0	0	0	0	0	0	0.7231	1.1307	0.1021	0.7705	0.8346	1.1864	0.5335	0.007	0.6601	6.26E-04
ENSSSCG00000043290	40	3876	0	0	0	0	0	0	0	0	0	0	0	0	0	0.3138	0.0514	0	0.26	0.3411	0.1132	0.2953	0	0.1718	7.34E-04
PLK4	44	14673	0.5436	0.516	0.944	0.8434	0.3001	0.3451	0.4011	0.5605	0.4972	0.4314	1.1577	0.4718	0.7646	43.4031	31.5586	45.863	55.7371	52.1979	46.2062	67.8904	0.5843	42.9526	1.11E-04
FGF2	7	6437	4.1473	11.02	11.6163	10.907	9.6838	6.2344	7.6388	9.2625	9.3612	12.5518	36.7018	4.1753	2.7388	3.6431	8.9036	6.9065	7.2515	3.2234	2.3763	5.5713	11.1083	5.0768	4.10E-03
ADAD1	33	2902	0.0495	0	0	0	0	0	0	0	0	0	0	0	0	0.0992	0.3054	0.0373	0.3818	0.2154	0.2795	0.3635	0.0041	0.2103	4.95E-04
NDNF	15	3924	0.2062	0.476	0.3542	0.6603	0	0.1427	0.0674	0.3353	0	0.1306	0.0412	0	0.0886	6.0949	1.8714	0.3709	1.516	2.6452	4.1249	1.3056	0.2012	2.2522	2.93E-03
MAD2L1	7	2242	11.5407	10.3373	25.0286	17.477	6.0921	6.1009	3.7219	7.1155	3.3773	3.7686	5.6867	6.0473	15.6194	100.957	81.0966	180.3832	82.2664	100.605	64.3127	105.9524	8.8578	91.3991	6.35E-05
ENSSSCG00000042559	5	2604	0	0	0.0621	0	0	0	0	0	0.0508	0	0	0	0	0.9129	0.2002	7.1945	0.7277	0.215	0.2538	0.1684	0.0094	1.2091	6.26E-04
ENSSSCG00000041103	21	794	0	2.0934	0.4723	0.5838	0	0	0	0	0	0	0	0	0	11.9675	3.7196	0.3615	14.7975	17.8012	14.8581	5.395	0.2625	8.6126	2.29E-03
PITX2	19	5939	7.2905	5.1781	8.1547	5.4444	7.8426	7.8797	8.0001	14.3429	6.3547	5.8039	10.7785	6.1728	0	0.0199	0.1697	0.0668	0	0.0275	0.0288	0.0545	7.7702	0.0459	2.46E-04
ENPEP	15	3687	8.0582	7.5285	10.3464	13.4232	21.4738	5.1928	7.7764	26.7485	6.4116	6.8087	8.2528	12.1093	6.4304	2.5754	3.6057	0.5868	4.0197	1.7968	0.9743	0.5149	11.1775	2.563	6.35E-05
COL25A1	5	7076	0.1017	0.2296	0.0917	0.1957	0.0177	0.0819	0.0894	0.0811	0.0623	0	0.1017	0	0	5.5396	2.791	0.7369	5.3663	4.6856	4.7945	5.0044	0.0877	3.6148	4.78E-03
HADH	5	4083	10.8217	3.7349	7.6062	13.2267	1.617	1.0072	6.4395	0.3171	0.9768	1.3246	1.1195	0.7653	0.3406	0.2583	1.5819	0.6475	0.8189	0.9161	0.615	0.2384	4.0797	0.6771	5.49E-03
SLC39A8	5	2242	0.1444	0.0757	0.155	0.1778	0.5811	0.3496	0.7076	0.2608	0.6563	0.3808	0.7218	0	0.155	0.0889	0	0	0	0.0652	0	0	0.3509	0.0386	2.60E-03
ENSSSCG00000048526	14	6734	0.1963	0.0226	0	0.0439	0	0	0.0186	0	0.0627	0.0639	0.0436	0	0	0.5045	0.3855	0.6993	0.3898	0.6539	0.9085	0.1492	0.0376	0.4613	3.82E-03
CDS1	31	4576	0.9628	0.5978	0.503	1.1621	0.3782	0.2422	0.1639	0.6331	0.4149	0.1882	1.027	0.3985	0.3144	89.8346	39.4996	5.7511	55.6144	60.2195	90.6795	47.0171	0.556	48.6163	1.52E-03
PRDM8	21	4225	0.2422	0.1935	0.1617	0.4979	0.1608	0.0822	0	0.2523	0.0795	0.0626	0.173	0	0	0	0	0	0	0	0	0	0.1588	0	1.13E-03
NAA11	38	693	1.0033	0	0.2071	0	0	0	0	0	0	0	0	0	0	52.7696	39.4753	36.3308	41.1377	40.895	49.5679	22.7265	0.1009	35.3629	6.26E-04
ENSSSCG00000042512	36	1308	0	0	0.0956	0.3544	0.1613	0	0	0	0	0	0	0	0	1.5061	1.4515	1.8654	1.3474	0.8133	0.55	0.7905	0.0509	1.0405	9.76E-04
ENSSSCG00000050234	26	4133	0.0907	0.1122	0.1021	0.0695	0.0711	0.1839	0	0.143	0	0	0.0605	0	0.051	0.8335	0.3909	0.5884	0.2089	0.7863	0.4973	0.1005	0.0694	0.4321	5.97E-03
LMO1	13	4418	0.148	0.0387	0.0366	0.0384	0	0	0	0	0	0	0	0	0	0.1922	0.3933	0.4962	0.1877	0.1267	0.1197	0.0993	0.0218	0.2019	3.15E-03
TRIM6	9	1464	0	0	0	0	0	0	0	0	0	0	0	0	0	0.2838	0	0.1583	0	0.2941	0.1003	0.2076	0	0.1305	2.78E-03
LAMTOR1	6	4329	1.8827	1.6857	1.4732	2.9002	0.7242	1.1299	1.5534	1.0197	0.7495	0.8224	1.412	1.4449	0.1381	0.301	0.9311	0.1221	0.5741	0.5288	0.3156	0.1495	1.3998	0.3825	1.11E-04
EED	8	2573	10.9864	7.7538	9.5893	11.8135	7.269	7.7502	4.4562	9.5283	5.0523	4.6839	16.9715	11.6028	0.8562	7.5015	5.927	4.1334	2.9008	5.6524	4.8094	2.6572	8.9548	4.3047	4.10E-03
ENSSSCG00000046423	20	938	0	0	0	0	0.1263	0	0	0	0	0	0	0	0	6.3743	1.894	0	1.9731	3.7405	2.4403	2.3668	0.0105	2.3486	1.79E-03
ENSSSCG00000041611	27	2399	0	0	0	0	0	0	0	0	0	0	0	0	0	0	0	0	0.0609	0.4771	0.0712	0.1349	0	0.093	9.50E-03
ENSSSCG00000045779	16	3217	0	0.062	0	0.0348	0	0	0	0	0.0503	0	0	0	0.0368	0.9049	0.5753	0.3635	0.8132	2.0703	0.8552	0.2639	0.0123	0.7354	2.33E-04
POGLUT3	5	4288	7.0503	13.7114	11.3524	11.985	8.6014	4.6708	4.423	8.6421	7.095	6.8505	10.0487	5.7169	0.6905	2.8461	4.5936	4.5685	6.3676	3.6241	2.9437	1.7819	8.3456	3.427	3.02E-04
ENSSSCG00000050685	14	1512	0	0	0	0	0	0	0	0	0	0	0	0	2.4437	2.0109	1.7404	3.4603	6.3249	1.7125	0.8984	1.7237	0	2.5394	3.53E-05
DRD2	11	3046	1.1413	0.9003	0.4241	1.0125	1.1476	1.0391	0.6789	0.3196	2.3191	0.2462	2.4348	3.6013	0.0471	0.0964	0.3992	0.3779	0.194	0.0355	0.2274	0	1.2721	0.1722	1.91E-04
C11orf71	5	1504	0	0	0	0	0	0	0	0	0	0	0	0	0	3.226	1.8132	0	0.3032	0.6696	1.2768	1.5823	0	1.1089	7.34E-04
ENSSSCG00000051653	11	1959	0	0	0	0	0	0	0	0	0	0	0	0	0	0.1508	0.8282	0.8485	0	0.1775	0.1077	0.1465	0	0.2824	7.34E-04
PHLDB1	22	7464	1.5407	0.621	1.8088	1.7499	0.5116	1.2013	0.4819	1.1082	0.5217	0.5938	0.6699	0.0155	0.0283	0.1923	0.0984	0.1629	0.1349	0.1385	0.0725	0	0.902	0.1035	7.15E-04
FOXR1	5	1048	0.226	0	0	0	0	0	0	0	0	0	0	0	0	13.3917	12.7928	32.59	7.5663	13.7718	14.7551	13.6926	0.0188	13.57	3.57E-04
ABCG4	7	6509	0.2099	0.2983	0.1565	0.4805	0.1837	0.182	0.0516	0.0406	0.1572	0.2512	0.0787	0	0.4435	0.4271	0.6736	0.6551	0.5332	0.2437	0.6289	0.2763	0.1742	0.4852	7.15E-04
TECTA	12	13855	0.4028	0.2633	0.1973	0.2559	0.1093	0.06	0.1624	0.1171	0.0305	0.0518	0.106	0.0439	0.0208	0.9382	1.0384	0.2999	0.848	1.0455	1.6444	0.5076	0.15	0.7929	5.49E-03
ENSSSCG00000049082	12	1981	0	0	0	0	0	0	0	0	0	0	0	0	0	0.0877	0.2012	0.5979	0.113	0.4004	0.4428	0.2476	0	0.2613	1.72E-04
KLHDC8A	8	5668	0	0.0352	0	0.0198	0	0.0258	0	0.3314	0	0	0.1226	0.0352	0	1.8766	2.8921	0.2063	2.0769	2.802	2.3983	3.2054	0.0475	1.9322	3.10E-03
C1orf116	15	3747	0.1577	0.0577	0	0.0334	0	0	0	1.2542	0	0	0	0	0.3327	0.4337	0.4948	0.6756	0.4597	0.1568	0.8518	0.1152	0.1252	0.44	2.80E-03
ENSSSCG00000048458	18	1625	0	0	0	0	0	0	0	0	0	0	0	0	0	1.2611	0.1992	0	1.1761	0.4906	0.4373	2.9627	0	0.8159	7.34E-04
ADAM22	21	11693	3.076	4.2193	3.9778	6.0649	2.1593	0.7334	1.6237	1.6694	0.6782	0.5329	0.9597	1.8065	0.5365	0.5923	0.7269	0.9811	0.3789	0.3069	0.3768	0.26	2.2918	0.5199	1.06E-03
CFAP69	20	10569	0.4708	0.996	0.5795	0.8991	1.5169	0.4617	0.3474	0.8628	0.3811	0.4193	0.4401	0.1442	0.3311	34.4167	46.7859	4.2506	44.0775	47.7697	31.7578	34.9539	0.6266	30.5429	2.99E-03
ENSSSCG00000046846	7	518	0	0	0	0	0	0	0	0	0	0	0	0	0	16.3897	2.3479	7.3103	6.1736	9.7266	15.3123	18.6268	0	9.4859	1.72E-04
AGMO	10	20583	0.2929	0.5423	0.5464	0.5941	0.2871	0.1577	0.2086	0.2004	0.1464	0.2972	0.5021	0.2783	0	0.021	0.0431	0	0.0067	0.0425	0.0056	0.0102	0.3378	0.0161	2.46E-04
MEOX2	10	3114	8.1121	12.0265	15.4713	20.5595	15.9856	8.8578	9.2518	13.2863	8.2985	19.0361	24.1981	10.8003	0.1464	0.2772	0.4269	0.5558	0.1779	0.5218	0.2233	0	13.8237	0.2912	1.59E-05
ABCB5	31	4834	0.0298	0	0.0224	0	0	0	0.0436	0	0	0	0	0	0	6.6762	1.9135	1.8458	7.0697	6.8291	5.0433	4.5902	0.008	4.246	9.76E-04
CCDC126	5	4203	0.1085	0.1712	0.2812	0.0772	0.033	0	0	0.0502	0.1024	0.0699	0.2893	0	0.1054	0.4633	0.8898	0.0297	0.5514	1.1042	0.5805	0.7687	0.0986	0.5616	7.68E-03
ENSSSCG00000047975	20	609	0	0.2412	0	0.2362	0	0	0	0	0	0	0	0	0	2.1262	3.1531	1.0657	2.5018	2.8735	2.8542	1.3856	0.0398	1.995	6.26E-04
SRPK2	9	7970	0.0332	0	0.041	0.0643	0	0	0	0.075	0	0	0.0166	0	0	1.8856	0.934	0.1278	1.4388	2.4006	1.4415	0.2248	0.0192	1.0566	1.88E-03
NRCAM	10	8339	0	0.0196	0.0205	0	0.0407	0.3959	0.239	0.0142	0.0806	0.2378	0.1753	0	0	0	0	0	0	0	0	0	0.102	0	2.72E-03
KIAA0040	9	4256	17.5944	16.1302	32.0536	26.9697	13.5126	14.1423	5.8998	10.9965	7.4236	6.8356	12.9461	10.3522	2.3194	3.072	5.552	1.4517	1.5028	1.2101	0.6833	0.2748	14.5714	2.0083	1.59E-05
PAPPA2	6	9481	1.0283	0.6356	1.7133	1.3322	0.1704	0.4168	0.0607	0.483	0.2054	0.2045	0.1978	0.0489	0.1113	5.0866	2.9897	0.7374	3.2777	4.6272	3.3999	2.1476	0.5414	2.7972	5.49E-03
ENSSSCG00000048177	6	4546	0.0246	0.0872	0.0643	0.1079	0	0	0	0	0	0	0	0	0	0.8272	0.2254	0.0712	0.8964	0.4586	0.263	0.1563	0.0237	0.3623	2.42E-03
ENSSSCG00000044616	11	3808	0	0	0	0	0	0	0	0	0	0	0	0	0	0.687	0.4933	0	0.4459	0.4106	0.5757	0.8087	0	0.4276	7.34E-04
ENSSSCG00000043873	11	2786	0	0	0.053	0	0	0	0	0	0	0	0	0	0	1.2424	0.3977	0.1795	0.208	1.4387	1.2364	0.2636	0.0044	0.6208	3.57E-04
SPATA45	6	432	0	0	0	0	0	0	0	0	0	0	0	0	0	3.7554	0	0.3322	1.6998	2.8144	0.6661	2.3935	0	1.4577	7.34E-04
ZPBP	6	1247	7.4626	1.2144	1.1107	1.2028	0.1859	0.5075	1.0359	0.8244	0.1219	0	0.4738	0.7807	2.5547	995.5566	616.2032	377.7575	937.4867	1058.0857	995.6098	1014.9353	1.2434	749.7737	3.18E-05
SPATA48	13	1901	0.8387	0.1869	0.0589	0.4868	0	0	0.2695	0	0	0	0	0	0.1178	18.7063	13.6887	6.0204	18.5055	18.728	16.4349	29.9781	0.1534	15.2725	6.06E-04
BRINP3	9	3992	0	0	0	0	0	0	0	0	0	0	0	0	0.148	0.1084	0.6939	0	0	0.0528	0.0719	0	0	0.1344	2.78E-03
ENSSSCG00000043347	8	627	0	0	0	0.1725	0	0	0	0	0	0	0	0	0	3.4504	1.1045	0	1.4785	7.4019	1.6024	1.1712	0.0144	2.0261	1.79E-03
ENSSSCG00000039095	7	6150	0.7252	0.3363	0.0879	0.0901	0.061	0.0188	0	0.0233	0.0716	0	0	0	0	0.9459	1.0162	0.8102	1.8866	1.447	1.2179	0.9885	0.1178	1.039	3.56E-03
RAB3GAP2	13	8803	0.4565	0.4004	0.5525	0.6701	0.5537	0.3441	0.3776	1.1643	0.7767	1.7014	1.0598	0.5005	0	0.1471	0.1678	0.0246	0.1101	0.0852	0.0658	0.1198	0.7131	0.09	1.59E-05
EPHX1	22	2001	0	0	0	0.0692	0.0625	0.0579	0	0	0	0	0.1438	0	0.7027	0.6922	1.0619	0.0579	0.3163	0.0717	0.5872	0.076	0.0278	0.4457	8.11E-04
SDE2	7	1331	1.2082	0.6142	0.7698	0.7295	0.1276	0.2611	0.8984	0.267	0.0841	0.3973	0.4393	0.1228	0	0.2432	0.2551	0	0.1497	0	0	0	0.4933	0.081	2.76E-03
ENSSSCG00000042888	5	6035	2.6039	2.6946	1.8595	2.1049	3.5847	5.187	2.154	1.5361	3.6004	1.7361	1.5088	2.4428	1.2635	0.9301	0.7169	1.2623	1.1806	0.48	0.6991	0.4757	2.5844	0.876	1.59E-05
ENSSSCG00000047204	5	4858	0.283	0.0716	0.1737	0.1773	0	0.0313	0	0.0304	0	0	0	0	0.2171	1.0932	0.6953	0.7508	0.7996	1.3683	0.5121	1.0834	0.0639	0.815	2.77E-04
CATSPERE	13	3080	0	0	0	0	0	0	0	0	0	0	0	0	0	1.8456	1.329	0.2123	0.2218	0.578	3.9142	0.9026	0	1.1254	1.72E-04
HNRNPU	7	10928	4.0644	3.2069	6.6533	5.7658	1.3465	0.7345	1.2883	2.7657	1.9556	2.6992	2.0376	1.0348	0.0242	0.5351	1.7954	0.7345	1.5993	1.3363	0.3657	0.6566	2.796	0.8809	5.46E-03
ENSSSCG00000010888	18	1104	1.8244	0.1338	0.196	0	0	0	0	0	0	0	0.5213	0.1338	0.3919	725.1723	417.4455	37.8922	1147.6438	652.9022	620.9825	1243.6487	0.2341	605.7599	3.33E-04
ENSSSCG00000040123	19	2294	0	0	0	0	0	0	0	0	0	0	0	0.092	0	1.4725	1.59	2.7595	1.4166	1.1788	1.5095	1.6346	0.0077	1.4452	3.57E-04
ENSSSCG00000045833	5	1854	0.0916	0	0	0.0639	0	0	0	0	0	0	0	0	1.075	2.4915	1.9929	0	0.6308	0.0882	0.7369	0.9601	0.013	0.9969	8.50E-04
SYT2	5	5578	0	0	0	0	0	0	0	0	0	0	0	0	0	0.0224	0.0623	0.0378	0.0772	0	0.0545	0	0	0.0318	2.78E-03
ENSSSCG00000043453	10	3164	0	0	0	0	0.054	0.0511	0	0	0	0.0374	0	0	0.1386	0.8268	0.5397	0	0.322	0.3844	0.315	0	0.0119	0.3158	6.06E-03
ENSSSCG00000033654	19	9097	0.2157	0.0939	0.1423	0.1493	0.0764	0	0	0	0.0436	0.0161	0.1438	0.1877	0.0178	0.8213	0.9741	0.0876	0.7421	0.5662	0.2761	0.5625	0.0891	0.506	9.64E-03
NTRK2	5	6789	0.0503	0.1669	0.2001	0.3839	0.1468	0.0523	0	0	0.0431	0	0.0503	0	0	0.9213	0.7926	0.8723	1.039	0.7789	0.8398	1.2523	0.0911	0.812	3.54E-03
ENSSSCG00000049335	6	6354	0	0	0	0	0	0	0	0	0	0	0	0	0	0.0231	0.1435	0.0226	0.1395	0.017	0.109	0.0984	0	0.0691	1.72E-04
ARMC4	9	5135	0	0	0.0411	0	0	0.0296	0	0	0	0	0	0	0	0.0839	0.3718	0	0.1961	0.1151	0.0421	0.2428	0.0059	0.1315	3.53E-03
ACBD7	5	1768	1.6706	4.6218	0.7369	2.7231	0.7477	2.646	0.3699	0.3864	1.4645	0.2881	0.3931	0.1127	0	9.4992	7.7014	6.367	28.945	16.7101	19.4961	9.3158	1.3467	12.2543	4.10E-03
ENSSSCG00000021093	24	6715	0.022	0	0.0206	0	0	0.0314	0.0427	0	0.0679	0.0214	0.088	0	0	2.6246	1.3115	0.6597	3.655	3.0182	3.2139	8.9771	0.0245	2.9325	2.97E-03
ENSSSCG00000045098	13	2025	0	0	0	0	0.0617	0	0	0	0	0	0	0	0	0	0.1235	0.2289	0.1042	0.1418	0.2901	0.1501	0.0051	0.1298	1.79E-03
ENSSSCG00000044376	7	1042	0	0	0	0	0	0	0	0	0	0	0	0	0	0.9833	0	0.6518	0.5002	0.3825	0.4547	0.4298	0	0.4253	7.34E-04
NEBL	19	12857	0.2524	0.2769	0.5151	0.6487	0.093	0.0368	0.0523	0.1439	0.0455	0.1907	0.2524	0	0.066	1.5135	1.3331	0.4514	1.1931	0.9357	1.1484	2.0092	0.209	1.0813	3.80E-03
ENSSSCG00000045417	27	3455	0	0.0383	0	0.0473	0	0	0	0	0	0	0	0	0	1.1357	0.7414	1.2646	0.3932	2.1121	0.8076	0.7542	0.0071	0.9011	6.26E-04
ENSSSCG00000042415	19	549	0	0	0	0	0	0	0	0	0	0	0	0	0	2.7683	0.2621	0.8072	0.5911	0.2523	2.0491	0.8443	0	0.9468	1.72E-04
CCDC3	5	2646	3.8298	4.6525	5.9266	9.1553	4.088	4.0307	3.4957	6.8758	6.1389	4.7192	4.3293	4.0206	1.0331	1.898	2.2075	1.8321	1.1337	1.0511	1.4351	0.3797	5.1052	1.3713	1.59E-05
ENSSSCG00000051074	24	1803	0	0	0	0	0	0	0	0	0	0	0	0	0.621	0	0.3243	0	0	0.1795	0	0.0964	0	0.1526	9.50E-03
ENSSSCG00000042579	14	4291	0.0762	0	0	0.0396	0	0.1393	0	0.0261	0	0.0341	0.0762	0.199	0	0.831	0.8503	0.6967	0.2208	0.9915	0.2773	1.4991	0.0492	0.6708	2.96E-03
ENSSSCG00000049043	13	6676	0.1215	0.0948	0.1075	0.088	0.1138	0	0	0	0	0	0	0.0316	0.0215	0.704	0.7968	0.6465	0.4868	0.3727	0.415	0.5242	0.0464	0.4959	1.18E-03
ENSSSCG00000009338	20	10461	0.0424	0.031	0.0662	0.1195	0.0775	0.121	0.1235	0.1404	0.1017	0.1375	0.113	0.0517	0.0132	0	0.0665	0	0	0	0.0145	0	0.0938	0.0118	7.21E-04
ZAR1L	36	2903	0.2386	0.1292	0.0399	0.2907	0.0989	0.2024	0	0.0496	0	0	0.0477	0	0.0399	13.4436	6.2791	4.5026	7.5912	10.0605	6.7674	9.9114	0.0914	7.3245	1.94E-03
ENSSSCG00000009341	9	9064	0.4516	0.6494	0.7725	0.6606	0.1499	0.1725	0.088	0.3136	0.0618	0.0583	0.1129	0.2165	0	0.0893	0.0749	0	0.088	0.0392	0	0.0146	0.309	0.0382	1.99E-03
ENSSSCG00000046743	6	6470	0.0669	0.0214	0.0386	0.2328	0.0326	0.0444	0	0.0705	0	0.0685	0.0167	0.0856	0.0193	1.6299	1.9237	0.244	0.681	1.6208	1.2008	0.8447	0.0565	1.0205	2.96E-03
SMAD9	12	2784	0	0	0	0.0517	0	0	0	0	0	0	0	0	0.2184	0.1034	0.2122	0.0389	0.3483	0.0449	0.0416	0	0.0043	0.126	9.36E-04
ENSSSCG00000044490	19	1016	0	0	0	0	0	0	0	0	0	0	0	0	0	1.5994	1.0265	0	0	0.1446	2.3934	0.1416	0	0.6632	2.78E-03
C13orf42	31	954	0	0	0	0	0	0	0	0	0	0	0	0	0	13.945	6.3411	0.537	14.5882	15.8407	11.4737	10.4456	0	9.1464	1.72E-04
ENSSSCG00000039832	10	186	0	0	0	0	0	0	0	0	0	0	0	0	0	1.5433	5.5272	2.4513	3.094	2.3825	1.7447	2.9787	0	2.4652	1.72E-04
SIAH3	9	898	0	0	0.1542	0	0	0	0	0	0.1692	0	0	0	0	0.9744	0.5162	8.457	2.5573	2.1261	0.8462	1.1215	0.027	2.0748	6.26E-04
ENSSSCG00000046910	37	976	0	0	0	0	0	0	0	0	0.178	0	0	0	0	6.2911	6.0307	5.5991	9.7826	6.611	8.7229	6.3303	0.0148	6.171	3.57E-04
DGKH	8	5621	0.0523	0.1893	0.0768	0.2365	0	0.2218	0.1334	0.3917	0.2252	0.1532	0.0523	0.0541	0	0	0.1155	0.0246	0	0.0206	0	0.0255	0.1489	0.0233	3.54E-03
KBTBD6	7	4928	0	0	0	0	0	0	0	0	0	0	0.1542	0	0	0.3073	0.253	0	0.0941	0.5137	0.3204	0.2384	0.0128	0.2159	2.42E-03
KLF5	14	3227	0.9021	0.7783	2.537	2.7866	2.4872	3.7611	2.473	9.7452	10.0053	7.4507	4.1288	1.8844	0.0906	1.064	1.6405	0.8525	0.6314	0.9153	0.7411	0.1468	4.0783	0.7603	7.15E-04
ENSSSCG00000044252	7	3501	0.0422	0	0	0.0357	0	0	0	0	0	0	0	0	0	0.0714	0.2317	0.5423	0.082	0.0419	0.0434	0.2055	0.0065	0.1523	8.50E-04
ENSSSCG00000042996	18	1830	0	0	0	0	0	0	0	0	0	0	0	0	0	0.1614	0.2364	0.3784	0.0683	0.3799	0	0.1569	0	0.1727	7.34E-04
GPC5	9	2158	0	0.0537	0	0	0	0	0.0667	0	0.0501	0	0	0	0	2.9265	1.4972	0	1.2	2.1219	1.203	2.0539	0.0142	1.3753	6.06E-03
DCT	7	5119	0.0779	0.162	0.2406	0.6198	0.1428	0.0958	0.0334	0.0632	0.0995	0	0.1557	0.162	0.0219	0.6456	0.971	1.5012	0.9007	0.5058	0.6302	0.3734	0.1544	0.6937	7.75E-03
UGGT2	17	10793	1.494	1.997	4.5932	2.8193	1.3607	1.4645	0.7598	2.0392	1.0122	1.2833	3.2312	0.6549	0.8209	23.9637	17.3767	8.8994	17.9954	23.2387	15.9152	10.857	1.8924	14.8834	2.16E-03
ENSSSCG00000024459	7	1013	0	0	0	0	0	0	0	0.6001	0	0	0	0	0	1.2583	0.833	0.5667	0.7249	0	0.4261	1.1665	0.05	0.6219	3.26E-03
TPP2	6	9900	0.5945	0.8452	0.5885	0.7204	0.509	0.5637	0.3948	0.769	0.7611	0.694	0.8423	0.5347	0.1471	0.3773	0.1053	0.5637	0.5264	0.2488	0.2938	0.5759	0.6514	0.3548	3.36E-03
ENSSSCG00000034818	6	1969	0	0	0	0.1012	0	0	0	0	0.083	0	0	0	0	7.3891	2.2257	0.398	4.364	4.9003	3.7366	2.7754	0.0154	3.2236	6.26E-04
ENSSSCG00000034696	8	4055	0.2998	0.2838	0.1093	0.2668	0.0683	0.0308	0.2286	0.104	0.0354	0	0.2249	0	0.1457	0.8269	0.7515	0.6782	0.4001	1.4567	0.9557	0.4708	0.1376	0.7107	1.04E-03
CBX2	6	4645	2.2664	2.1695	2.789	2.2184	0.5544	0.4838	0.1574	0.7744	1.4706	1.1148	1.4988	0.8229	2.0595	5.3037	6.0984	12.9492	6.1058	6.8285	5.4779	4.5987	1.36	6.1777	1.91E-04
ENSSSCG00000044587	20	335	0	0	0	0	0	0	0	0	0	0	0	0	0	1.8892	1.7138	0.8768	3.6294	4.2946	0.8819	1.9374	0	1.9029	1.72E-04
AXIN2	5	4357	0.0678	0	0.0318	0.0574	0	0.0968	0.0988	0.0674	0.1395	0	0.0339	0	0	0	0	0	0	0	0	0	0.0494	0	6.09E-03
CACNG5	6	3727	0.3547	0.5301	0.3474	0.3963	0.058	0.0743	0.0671	0.4975	0.283	0.154	0.1576	0.0408	0.0772	2.2194	0.6966	6.0206	4.6282	1.3992	2.0943	1.1553	0.2467	2.2864	1.06E-03
10-Mar	9	3080	0.7594	0.3185	0.1109	0.7881	0.0551	0.1128	0.1941	0.3461	0.1091	0.0429	0.2848	0.5308	0	122.2109	87.7655	6.036	123.6584	86.8696	59.9445	57.5137	0.3044	67.9998	4.10E-03
RPRML	8	1158	0.1142	0.1262	1.4119	0.5899	0.1397	0.7332	0.15	0.1721	0.3068	0	0.5708	0.8837	0.1412	5.1615	1.3975	25.367	2.5507	2.2374	1.6365	0.9669	0.4332	4.9323	2.16E-03
ENSSSCG00000017577	52	14384	0	0.0081	0	0	0	0	0	0	0	0	0	0	0	0.4191	0.4493	0.0106	0.21	0.5135	0.3158	0.077	7.00E-04	0.2494	3.57E-04
ENSSSCG00000023014	7	4446	0.831	0.4163	1.3153	0.9929	1.2291	1.2739	0.8402	1.4459	0.8517	0.7459	1.0829	0.5055	0.2631	0.6252	0.6146	0.2548	0.4583	0.1563	0.4034	0.0533	0.9609	0.3536	3.02E-04
SOST	21	2170	0	0	0	0	0	0	0	0	0	0	0	0	0	0	0.203	0.07	0.0663	0	0.0498	0.2553	0	0.0806	2.78E-03
ATP6V0A1	13	6938	1.2027	1.8735	1.3252	2.216	0.5405	0.6848	1.2466	1.1171	0.4445	0.3943	0.8709	0.149	0.0312	0.3194	0.054	0.334	0.4561	0.3724	0.1905	0.1095	1.0054	0.2334	7.15E-04
STAT3	16	8161	2.4616	0.9543	1.3578	2.4353	0.2556	0.5428	0.5804	0.3599	1.0987	0.758	1.0498	0.2386	0.0849	0.1685	0.4828	0.2585	0.2814	0.216	0.1862	0.0176	1.0077	0.212	7.15E-04
HSPB9	9	483	50.5919	2.8124	1.4389	5.7769	0	0	2.737	3.0268	0	0	2.0103	6.3279	5.0361	11400.292	4115.2746	965.0249	6290.9308	8383.5172	7940.977	14870.9274	6.2268	6746.4975	5.69E-04
DNAJC7	5	4667	9.6753	2.1159	3.4762	9.5827	1.4147	1.4161	1.4003	1.6647	1.266	0.6953	1.4839	1.4195	0.0248	0.5424	1.0456	0.5664	0.749	0.8015	0.4748	0.255	2.9676	0.5574	1.11E-04
KRT27	22	1611	0	0	0.318	0	0	0.4314	0	0	0	0	0	0	0.212	0.3014	0.2108	1.5099	1.2371	0.147	0.278	0.4103	0.0624	0.5383	2.62E-03
CACNB1	8	4000	14.6275	8.5093	11.3358	10.1604	10.2186	11.8259	8.4555	8.3625	13.5956	6.3279	2.813	4.1427	0.033	0.2193	0.2452	0.0854	0.0405	0.1698	0.1303	0.5979	9.1979	0.1902	1.59E-05
FBXO47	5	5057	0.1146	0	0	0.029	0	0	0.0292	0.0214	0	0	0	0	0	14.2015	12.382	19.2889	6.1632	7.0801	11.1477	7.9096	0.0162	9.7716	1.40E-03
LASP1	16	6561	0.5403	0.2473	0.2533	0.4572	0.3356	0.1286	0.1094	0.1343	0.278	0	0.1801	0.1319	0.0211	0.1143	0.0353	0	0.0438	0.0224	0.0463	0.0219	0.233	0.0381	2.61E-03
TBKBP1	21	3657	0.1962	0.3213	0.5403	0.7081	0.4039	0.1183	0.303	0.2051	0.0634	0.4038	0.471	0	0.0831	0	0.202	0	0.0758	0.1367	0.0317	0	0.3112	0.0662	8.46E-03
HOXB2	9	2189	7.9727	5.1963	6.9878	18.3104	9.5074	4.8977	5.4155	8.8727	7.0853	4.2497	4.9988	4.511	0.5294	1.5419	3.0161	3.3546	1.5969	2.5632	1.552	0.7412	7.3338	1.8619	1.59E-05
KIF2B	51	2782	0.9557	0.0389	0.0498	0	0	0	0	0.1584	0	0	0.2124	0.2333	0.0996	332.9779	181.4855	11.071	357.069	302.704	319.2019	272.8462	0.1374	222.1819	6.71E-04
HLF	41	5662	54.06	32.3974	33.1061	33.2034	18.274	10.0889	8.6164	21.0136	7.8584	7.2369	6.2542	7.7754	1.9305	4.0692	7.1922	6.7333	4.9733	4.769	3.3461	2.8273	19.9904	4.4801	6.35E-05
TRIM37	16	7959	3.839	2.4651	3.4974	3.3955	1.088	0.5239	0.601	0.878	0.4924	0.4817	1.4695	0.7601	4.0124	15.5544	15.9152	40.6257	26.3934	11.8605	9.355	20.2139	1.6243	17.9913	1.59E-05
ENSSSCG00000043506	6	811	0	0	0	0	0	0	0	0	0	0	0	0	0	2.0036	1.5717	0.5202	0.177	0.9055	1.874	0.5322	0	0.948	1.72E-04
ENSSSCG00000044232	6	1340	0.2142	0	0.2268	0.2147	0	0	0	0	0	0	0	0	0	5.583	2.4251	0.4843	0.8269	0.8395	1.989	4.408	0.0546	2.0695	9.76E-04
C17orf64	8	2327	0	0	0	0	0	0	0	0	0	0	0	0	0	0.2569	0.1018	0	0.3977	0.0628	0.3513	0.5871	0	0.2197	7.34E-04
AP2B1	11	8018	0.5924	0.448	0.8682	0.9487	0.348	0.2843	0.2512	0.3685	0.1619	0.2764	0.2494	0.2312	0.4473	6.5338	2.9307	3.5635	5.0241	5.2873	3.7639	4.8543	0.419	4.0506	1.91E-04
RHOT1	7	7079	2.4776	0.435	0.7592	1.1952	0.2891	0.4619	0.579	0.7315	0.5757	0.2209	1.8863	0.5856	0.0158	0.1307	0.0826	0.2772	0.1447	0.0914	0.024	0.0245	0.8498	0.0989	3.18E-05
ENSSSCG00000044203	14	459	0	0	0	0	0	0	0	0	0	0	0	0	0	1.3026	0	0.2439	1.152	0.3185	2.1372	0.7441	0	0.7373	7.34E-04
RAB34	8	3918	0.3991	0.9156	0.393	0.4572	0.4724	0.2612	0.2921	0.5666	0.5369	0.6934	0.5321	0	0.6953	0.9145	1.2484	0.8955	0.7511	0.6974	1.0739	0.4334	0.46	0.8387	4.10E-03
BHLHA9	14	675	0.2166	0	0	0	0	0	0	0	0	0	0	0	5.8189	0.2397	0.7547	2.574	0	0.7019	1.1611	0.3917	0.018	1.4552	3.57E-04
RPH3AL	20	5322	0.4441	0.2439	0.7027	0.5402	0.7621	1.427	0.9169	1.1038	0.8853	1.7301	0.9159	0.6097	0.1301	0.3053	0.0871	0.872	0.3236	0.3036	0.257	0.4055	0.8568	0.3355	2.99E-03
PRPF8	16	7386	0.0962	0.0758	0.1432	0.2177	0.2878	0.2081	0.1315	0.1149	0.1176	0.5127	0.2245	0.4093	0	0.099	0.1328	0.0462	0.0657	0.069	0.1411	0.027	0.2116	0.0726	4.10E-03
ENSSSCG00000029709	7	7630	0	0.0228	0.1045	0	0	0	0	0	0	0	0	0	0	0.7451	0.4842	2.0098	0.6706	0.8786	0.6267	1.5907	0.0106	0.8757	6.26E-04
ENSSSCG00000017901	5	3031	0.3381	0	0	0.0573	0	0	0.0369	0	0.1447	0.8091	0.3381	0	0.1681	2.1209	1.9726	0.7425	0.9235	1.1776	1.3023	2.2116	0.1437	1.3274	6.68E-04
PER1	10	5584	0.7167	0.3473	0.6044	0.8093	1.02	0.7968	1.1572	0.8165	0.7987	0.9523	1.4141	1.265	0	0.166	0.4156	0.2313	0.3156	0.1905	0.1804	0.0529	0.8915	0.194	3.18E-05
ENSSSCG00000038144	6	16498	0.0783	0.1246	0.0645	0.1046	0.0179	0.0066	0.1091	0.1136	0.1686	0.3836	0.4611	0.0801	0.0461	0	0.0179	0.0131	0.0252	0.0303	0.014	0.0128	0.1427	0.0199	4.29E-03
USP43	7	4384	0.9045	0.4507	0.5251	1.1456	1.283	2.8119	2.3665	1.4009	1.4917	0.9494	1.9095	3.016	0.5251	7.5136	4.1698	6.856	4.4764	3.8856	6.3036	4.3871	1.5212	4.7647	4.29E-03
DNAH9	8	13992	0.081	0.0364	0.1242	0.1709	0	0.008	0.0283	0	0	0	0.0231	0	0.0373	6.3671	3.1405	0.9923	2.3431	5.3182	3.7392	2.4532	0.0393	3.0489	5.42E-04
ENSSSCG00000018034	10	1296	1.0554	0.6661	0.5699	0.5842	0.6413	0.5787	0.0894	1.465	0.9967	0	0	0.9991	1.2537	4.3401	2.7788	15.6245	5.186	7.3248	5.5374	10.4256	0.6372	6.5589	3.32E-04
SGO1	6	2906	1.0287	1.2635	0.8091	2.1381	0.3018	0	0	0	0.1169	0	0.5487	0.2445	0.6935	6.9601	6.6908	6.7515	8.4622	7.1836	6.7779	6.8757	0.5376	6.2994	7.55E-04
LRRC3B	8	1843	4.1772	2.9768	2.7974	5.0767	11.3552	9.6366	6.6733	9.121	4.0537	7.7861	8.0332	4.1311	3.1561	1.0312	2.9275	1.7605	1.4049	1.1977	1.6026	1.0814	6.3182	1.7702	1.11E-04
ZNF621	12	2556	1.6375	0.7414	1.4017	2.224	0.6863	0.3198	0.2004	0.0633	0.3986	1.2236	1.0137	0.4634	0.8323	21.5671	15.0425	8.3156	12.6275	20.0068	24.513	17.7416	0.8645	15.0808	3.02E-04
CDCP1	35	6246	0.4021	0.2341	0.4712	0.6015	0.4923	0.5437	0.5007	1.0849	0.4172	0.735	0.6561	0	0.0262	7.4914	10.4931	0.7068	11.2659	8.2963	6.2387	1.0218	0.5116	5.6925	7.30E-03
SLC6A20	5	5447	2.5283	3.7375	6.8171	9.7552	1.7243	0.6239	1.2469	1.8501	1.3172	0.6088	1.5211	0.3883	0.0268	0.3902	0.3449	0.208	0.4676	0.6061	0.2561	0.1957	2.6766	0.3119	1.11E-04
QARS	7	2817	1.5726	0.6624	0.5214	1.0251	0.2554	0.2097	0.3072	0.6884	0.1331	0.2468	0.674	0	0	0	0.3575	0	0	0.1967	0	0	0.5247	0.0693	4.01E-03
CCDC36	6	3008	0.538	0.1693	0.231	0.3975	0.1181	0	0.1758	0	0.0544	0	0.1076	0	0	20.6724	9.017	5.6578	12.5252	12.0045	14.8931	16.5208	0.1493	11.4114	3.56E-03
DOCK3	8	10818	0.2594	0.22	0.2305	0.2426	0.0536	0.156	0.0531	0.1765	0.014	0.0133	0.041	0	0	3.9054	3.2992	8.2682	2.8127	4.5479	3.9056	2.6066	0.1217	3.6682	5.46E-03
ALAS1	5	2282	17.5416	6.8731	15.417	13.3103	7.5663	16.9171	8.2394	7.916	9.9899	9.5829	16.0529	9.0062	0.8498	4.0533	3.1992	1.8489	2.8303	6.3071	7.4591	1.324	11.5344	3.484	3.18E-05
ENSSSCG00000011434	5	2424	0.3824	0.5222	0.3553	0.5453	0.2508	0.5935	0.5484	0.6247	0.5714	0.361	0.7171	0.3481	0	0.0606	0.8151	0	0.2437	0	0.1714	0	0.485	0.1614	5.97E-03
GLYCTK	12	2439	0	0	0.0459	0	0	0	0	0	0	0	0.1634	0	0	0.1626	0.0599	0.6033	0.2101	0.1327	0	0.3562	0.0174	0.1906	7.91E-03
TKT	10	7429	2.7103	1.0248	2.2243	2.6566	0.5062	0.2988	0.4792	0.9828	0.5379	0.2951	0.3029	0.1959	0	0.1574	0.3741	0.0919	0.196	0.1371	0.0935	0.1073	1.0179	0.1447	3.02E-04
SLMAP	13	7597	0.6404	1.0231	0.6236	0.5895	0.2436	0.6735	1.1406	0.4046	0.2769	0.4247	0.4117	0.2361	0	0.0295	0.1566	0.077	0.0861	0.0674	0.0213	0.0224	0.5574	0.0575	1.59E-05
LMCD1	9	10061	3.4619	8.9624	7.5785	6.7379	10.0016	16.8338	24.7864	43.4143	62.9905	40.5948	69.518	15.8734	0.0994	0.5413	1.6984	0.1141	0.8175	0.423	0.1859	0.0587	25.8961	0.4923	1.59E-05
RAD18	5	8521	0.0515	0.0576	0.3207	0.1329	0.0399	0.0408	0	0.0139	0.0131	0.0155	0	0	0.0401	0.1329	0.1395	0.2651	0.3508	0.2224	0.184	0.3258	0.0572	0.2076	4.24E-03
RBSN	10	5498	15.5537	8.7364	13.032	14.8905	8.6239	8.6659	7.2701	12.6622	9.1644	8.3013	6.9582	4.8671	5.1455	19.8894	15.077	24.2895	22.4285	20.2287	17.7601	19.7925	9.8938	18.0764	4.10E-03
NR2C2	5	9523	0.1889	0.2331	0.2379	0.3031	0.146	0.1674	0.0871	0.0823	0.1111	0.1996	0.206	0.1435	0	0.0713	0.146	0	0	0.0588	0.0278	0.0154	0.1755	0.0399	8.88E-04
PODXL2	12	2465	0.0809	0	0	0.1073	0.0593	0	0	0	0	0	0.1617	0	0	0.3218	0.1779	0	0.2078	0.5252	0.2755	0.3524	0.0341	0.2326	9.41E-03
CDV3	11	3766	0	0	0	0	0	0	0	0	0	0	0	0	0	0.1755	0.0776	0	0.0907	0.1289	0.2705	0.0461	0	0.0987	7.34E-04
TOPBP1	8	7221	0.0481	0.1104	0.1476	0.1395	0	0.0405	0.0679	0.0473	0.0224	0.0235	0.0962	0.0552	0	0	0	0.0607	0	0	0	0	0.0666	0.0076	3.19E-03
ENSSSCG00000049490	26	789	0	0	0	0	0	0	0	0	0	0	0	0	0	5.5861	8.9349	3.3699	5.758	5.2666	4.4358	3.8186	0	4.6462	1.72E-04
RBP1	7	1253	0.1105	0.1995	0.185	1.3469	0	0	0.3639	0	0.1179	0	0.1105	0	3.1444	1.5152	2.1764	1.9926	0.7278	0.1148	1.1789	0.259	0.2028	1.3886	2.75E-03
SPSB4	7	2164	3.4998	1.9704	1.9144	3.1155	3.4454	2.2666	1.9729	2.4678	2.3539	3.051	5.1576	1.8062	0.1035	4.2151	4.1885	10.3508	5.1295	7.6277	5.4141	7.3063	2.7518	5.5419	9.56E-03
ENSSSCG00000047889	8	5462	0	0	0	0	0	0	0	0	0	0	0	0	0	0.0311	0.1272	0.073	0.0651	0.205	0.0968	0.3212	0	0.1149	1.72E-04
ZIC1	24	1556	22.5312	11.585	25.2327	26.3071	0.1051	0.2195	0.416	0	0.335	0.2562	0	0.8635	0	0	0.1051	0	0	0	0	0	7.3209	0.0131	2.11E-03
ERICH6	8	2326	0.1714	0	0	0	0	0	0	0	0	0	0	0	0	96.7314	55.9378	2.1087	90.8188	84.6009	82.1248	70.514	0.0143	60.3545	3.57E-04
MED12L	11	17045	0.0862	0.1694	0.2701	0.3553	0.0698	0.1625	0.1393	0.1428	0.3218	0.1684	0.1637	0.0357	0.0506	16.1015	8.4022	0.967	6.6733	10.3134	15.0126	3.2504	0.1737	7.5964	2.99E-03
ENSSSCG00000043881	18	292	0	0	0	0	0	0	0	0	0	0	0	0	0	4.2178	8.6018	3.004	4.4794	7.018	9.9756	9.304	0	5.8251	1.72E-04
ENSSSCG00000026579	6	3146	0.3522	0.1987	0.1842	0.3353	0.1825	0.14	0.1449	0.2744	0	0	0.044	0	0.0368	12.2711	7.8015	1.027	8.2125	10.4724	8.1228	4.1603	0.1547	6.513	2.93E-03
SHOX2	45	5045	2.4009	6.175	7.9619	8.0523	10.2444	5.9377	4.2959	7.86	5.1212	4.3632	6.9684	3.1518	0.2196	1.5609	0.9188	0.1673	2.4182	1.1353	1.6569	4.1065	6.0444	1.5229	1.11E-04
WDR49	14	3609	0	0	0	0	0	0	0	0	0	0	0	0	0	1.7654	0.9005	0.899	1.9289	2.068	1.4243	1.5581	0	1.318	1.72E-04
USP13	20	7634	230.0295	104.8886	91.2379	141.04	134.0086	93.3068	78.8179	107.329	104.2153	127.41	201.8211	201.0012	1.5125	9.65	6.7618	16.9423	7.0693	5.8011	5.2088	5.6969	134.5922	7.3303	1.59E-05
FXR1	6	9698	5.7495	8.1242	9.723	11.6326	3.24	3.1538	4.1845	4.2818	2.4867	2.4304	2.944	2.4264	0.5276	1.5004	1.8313	2.2193	3.7993	2.1499	1.6852	1.8319	5.0314	1.9431	4.76E-04
ENSSSCG00000041456	10	1582	0	0.3238	0	0	0	0	0	0	0.2507	0	0	0	0	28.3354	16.0346	4.9133	11.0056	13.5886	13.7878	20.2378	0.0479	13.4879	6.26E-04
CLDN1	6	3356	4.0289	9.1212	7.8588	8.218	21.6236	13.7285	9.2337	18.9749	8.3167	3.7852	6.6075	5.6131	0.0745	2.6588	12.6976	1.7963	1.2253	1.7209	2.958	1.5845	9.7592	3.0895	1.52E-03
MB21D2	9	3732	1.4743	0.8645	0.7914	1.5487	0.4126	0.78	0.6022	1.0968	0.4819	0.3203	0.3469	1.1374	0.2328	0.6408	0.1904	0.27	0.1771	0.3134	0.4381	0.0915	0.8214	0.2943	1.06E-03
ENSSSCG00000049789	7	2309	0	0	0	0	0	0	0	0	0	0	0	0	0	0.9205	0.2219	0.0701	0.2941	0.4515	0.6042	0.6668	0	0.4036	1.72E-04
ENSSSCG00000036416	32	447	0	0	0	0	0	0	0	0	0	0	0	0	0	5.2994	4.0077	2.6617	0.9812	4.0234	5.3486	0.362	0	2.8355	1.72E-04
ENSSSCG00000011892	5	3143	0	0	0	0	0	0	0	0	0	0	0	0	0.0913	0.0935	0.1451	0	0.094	0.0688	0.3966	0.0398	0	0.1161	1.72E-04
ENSSSCG00000011905	7	4965	0	0	0	0	0	0	0	0	0	0	0	0	0	0.058	0.0595	0.0436	0.0558	0.0755	0.0934	0.2549	0	0.0801	1.72E-04
GRAMD1C	5	3884	0.4574	0.2883	0.3063	0.7904	0.421	0.1759	0	0.612	0	0	0.1525	0.0865	0.1361	8.9959	7.2825	6.2874	7.958	8.35	8.4099	7.9023	0.2742	6.9153	2.27E-03
CFAP44	9	5974	0.0482	0.0742	0.0543	0.1623	0	0.1358	0.0353	0.0481	0.0983	0	0.2408	0.0742	0	21.9335	14.3325	0.3298	21.2227	23.0406	19.6672	5.953	0.081	13.3099	4.78E-03
PHLDB2	23	18394	1.2456	0.5949	1.3297	1.2046	0.5587	2.9744	2.4328	1.9656	1.8579	7.3037	4.6868	2.6523	0.1877	1.1484	0.6116	0.3163	0.5572	0.5292	1.3877	0.5384	2.4006	0.6596	1.52E-03
ENSSSCG00000044778	26	1160	0	0	0	0	0	0	0	0	0	0	0	0	0	2.537	1.0305	3.3481	1.7565	1.7974	2.2336	0.3063	0	1.6262	1.72E-04
MORC1	13	5980	0	0.0706	0.072	0.0982	0	0	0	0	0	0	0	0	0	0.1474	0.1017	0.0722	0.2717	0.2351	0.2548	0.1463	0.0201	0.1536	1.31E-03
COL8A1	6	5507	5.5204	10.7907	10.9463	12.3921	1.5714	0.8552	1.725	2.4199	3.5625	1.9287	7.7606	2.9253	7.3672	0.0805	0.0982	0.0503	0	0	0.1149	0	5.1998	0.9639	2.27E-03
ST3GAL6	5	8105	3.7361	3.5233	4.2211	5.2589	0.8578	0.8329	0.4604	0.5617	0.3375	0.4793	1.1117	0.5872	0.1025	0.0308	0.0429	0.2082	0.0177	0.0362	0.0188	0.0178	1.8307	0.0594	1.59E-05
CPOX	12	5050	24.9538	17.4167	22.6725	23.4974	27.0691	14.8077	16.6059	22.9023	12.6492	13.221	16.6644	17.4441	5.2226	8.3985	26.1501	8.8391	6.6016	8.4567	10.9398	3.3345	19.1587	9.7429	2.99E-03
NSUN3	10	3401	0.1758	0.0348	0.1317	0	0	0	0	0	0	0	0	0	0.0988	0.0777	0.1719	0.9615	0.1506	0	0.2496	0.2043	0.0285	0.2393	5.07E-03
ENSSSCG00000039306	16	5609	0.2095	0.3522	0.1795	0.5004	0.1157	0.0494	0	0.0826	0.0752	0	0	0	0.4104	1.1324	0.8293	1.8768	0.9137	0.3099	0.677	0.6909	0.1304	0.855	5.69E-04
ROBO2	6	9652	2.7247	1.4419	1.4777	2.2321	3.4897	1.1167	0.8584	0.8629	0.4998	0.5251	0.5839	0.7042	0.0352	0.324	0.5782	0.4172	0.0696	0.1507	0.4241	0.1355	1.3764	0.2668	6.35E-05
ENSSSCG00000038421	15	3861	0.038	0	0	0	0	0	0	0	0	0	0	0	0	0.3826	0.3642	0.574	0.1295	0.4202	0.2732	0.1859	0.0032	0.2912	3.57E-04
CLDN8	22	2095	0	0	0	0	0	0	0	2.3866	0	0	0	0	0	0.206	0.282	1.3941	0.7273	0.5966	0.2766	0.6042	0.1989	0.5108	3.07E-03
ATP5PO	6	853	1635.0247	2368.3203	2804.0194	2583.5399	2418.3724	2614.7332	2048.1704	1458.7827	1470.6296	1640.5913	1638.6238	2555.9689	226.8281	557.0035	565.9258	683.7781	677.3495	350.0467	325.2606	319.2535	2103.0647	463.1807	1.59E-05
ENSSSCG00000012046	17	2546	6.4024	7.029	12.9163	8.8854	4.8374	1.2981	2.6988	6.1649	2.9513	1.8433	2.601	6.1418	0	1.07	1.1434	1.35	1.2058	1.6697	2.1464	0.1271	5.3141	1.0891	1.91E-04
LOXL2	5	4654	0.3592	0.6183	0.7935	0.3719	0.1786	0.0269	0.0498	0.0907	0.3084	0.0316	0.2286	0	0	0	0	0	0	0	0.0308	0	0.2548	0.0038	8.15E-04
ENSSSCG00000051172	8	2253	2.6075	3.8061	5.2435	3.6312	1.3689	0.3373	0.3193	0.9179	0.4321	0.8607	0.111	0.8229	0	0	0	0	0.0639	0.1311	0	0.0615	1.7049	0.0321	3.01E-04
FZD3	10	8053	0.0492	0.1815	0.2436	0.2969	0.2612	0.1265	0.1079	0.1732	0.0588	0	0.1313	0.1815	0	2.0146	2.311	2.0242	1.3161	2.2274	1.2943	0.5978	0.151	1.4732	5.44E-03
PINX1	5	1911	0	0.062	0	0	0	0	0	0	0	0	0	0	0	0.2767	0	0	0.1787	0.3387	0.1777	0.2728	0.0052	0.1556	7.74E-03
GALNT7	8	4497	0.1932	0.3102	0.1844	0.1494	0.0588	0.0325	0.0727	0.038	0.2159	0.4153	0	0.2216	0.4477	0.249	0.3528	0.3576	0.2181	0.3797	0.3958	0.3021	0.1577	0.3378	2.99E-03
SPOCK3	6	3291	0.0924	0.2623	0.3591	0.3944	0.0421	0	0	0.7692	0.1745	0	0	0.2623	0.1795	3.4512	4.7138	3.0765	3.4155	4.3588	2.4423	6.3369	0.1964	3.4968	9.93E-04
PGAM5	10	3477	3.7603	2.0488	2.8087	2.3845	0.805	0.7604	1.5557	2.069	2.3084	0.2793	3.1254	2.0987	0.1146	0.7835	1.0626	0.2281	0.8409	0.7053	0.5403	0.2327	2.0004	0.5635	2.16E-03
SFSWAP	11	5389	0.6813	0.7615	1.4683	1.4253	0.5821	0.6169	1.0206	0.7096	0.8612	0.6126	0.8448	0.3102	0.1335	0.137	0.1004	0.3598	0.2319	0.258	0.548	0.4794	0.8245	0.281	1.11E-04
PIWIL1	7	2785	0.8219	0.0613	0	0.2439	0	0	0.0425	0.1608	0	0	0.0587	0	0	238.2045	158.3982	11.8795	86.8851	138.4175	180.3274	39.842	0.1158	106.7443	2.41E-03
DHX37	11	5379	14.5615	4.7341	5.5993	8.528	6.1423	9.9393	5.7464	8.5441	9.912	10.7561	13.524	5.8351	2.6435	18.2356	17.1767	21.0641	19.4614	20.5781	17.0776	11.2083	8.6518	15.9307	7.30E-03
PPP1CC	5	3329	130.397	92.9678	93.2198	188.5229	67.6472	60.5282	51.1318	65.7333	55.4642	32.103	66.946	47.3099	15.0377	46.0059	45.6586	74.8662	58.7102	35.3084	31.1931	16.9288	79.3309	40.4636	9.56E-03
CCDC60	18	6064	1.2334	0.639	0.5542	0.5218	0.0237	0.0242	0.0501	0.0237	0.1462	0.0357	0.0914	0.0412	0	85.6137	30.6278	3.9719	36.792	51.0805	44.6985	21.459	0.2821	34.2804	6.15E-03
SUDS3	14	15621	0.2199	0.0502	0.1608	0.2246	0.0523	0.0875	0	0.0543	0.0445	0.0893	0.1137	0.0215	0.4147	0.5334	0.5757	0.5903	0.4973	0.5	0.5228	1.1738	0.0932	0.601	1.59E-05
BICDL1	6	6960	0.1616	0.0333	0.0606	0.0619	0	0	0	0.0424	0	0.0199	0	0	0	0.4331	0.3165	0.1092	0.1654	0.6579	0.3108	0.1393	0.0316	0.2665	4.01E-03
MORC2	17	7021	0.2259	0.3123	0.3493	0.3405	0.1152	0	0.0247	0.2271	0.0675	0.0159	0.0377	0	0.3027	0.2432	0.5762	0.9432	0.3959	0.511	0.2362	0.1754	0.143	0.423	9.72E-03
CRKL	6	4499	36.8212	12.9747	19.5496	42.6225	32.062	35.6797	33.4431	35.6877	26.9224	19.643	31.3719	28.3109	0.85	18.4744	16.3341	5.0598	7.0602	11.4802	10.9331	1.3224	29.5907	8.9393	6.35E-05
MED15	9	7147	1.6279	0.4897	0.8269	2.627	0.4619	0.8836	0.4466	1.1072	0.806	0.6357	0.6202	0.5597	0.0162	0.6789	0.4418	0.1438	0.3615	0.5033	0.4134	0.0303	0.9244	0.3236	1.52E-03
EDARADD	11	2328	0	0	0	0.2188	0	0	0.0509	0	0	0.2512	0.1405	0	0.5561	0.2917	0.8956	2.0547	0.6614	0.4329	1.3628	2.2607	0.0551	1.0645	1.53E-04
ENSSSCG00000043370	7	5917	0	0	0.0223	0	0	0	0	0	0	0	0	0	0	0.2965	0.0276	0.5772	0.1914	0.2009	0.4111	0.2021	0.0019	0.2384	3.57E-04
ENSSSCG00000032590	5	4216	0.1859	0.1881	0.2427	0.4654	0.1215	0.1535	0.0805	0.1236	0	0.1124	0.239	0	0.2081	0.5817	0.2835	1.3434	0.1611	0.6594	0.3309	0.3933	0.1594	0.4952	4.85E-03
C1orf198	36	3690	39.3634	38.8884	28.856	37.2607	29.556	29.397	27.4712	42.5772	35.2599	31.8428	47.1796	32.407	9.4368	13.7755	22.7133	16.2832	11.786	20.1779	15.5687	3.4512	35.0049	14.1491	1.59E-05
RHOU	9	3691	7.7547	9.6019	10.1104	11.8574	13.5057	10.3293	6.3631	10.3744	9.5317	8.1276	7.5977	13.1454	2.0221	69.0754	45.2523	122.9775	49.184	42.3474	46.7956	33.9328	9.8583	51.4484	4.10E-03
ENSSSCG00000010212	17	9310	0.2208	0.1306	0.17	0.1587	0.0116	0.0744	0.0671	0.0249	0.1813	0	0.0315	0	0	0	0	0	0	0	0.0227	0.0154	0.0892	0.0048	4.66E-03
ZNF365	6	2696	0.5856	0.9261	1.6912	1.9745	3.1778	0.4413	1.0789	1.02	0.6447	1.0172	0.6389	0.8171	7.4975	3.522	5.5885	1.5648	3.4936	2.3182	2.0202	2.5039	1.1678	3.5636	4.76E-04
SIRT1	12	4521	0.14	0	0.0975	0.1008	0.0318	0.0327	0	0	0.0829	0	0	0	0.1949	0.1345	0.1273	0.3594	0.2153	0.2145	0.0829	0.3588	0.0405	0.211	1.02E-03
TYSND1	5	4919	0.6251	0.5868	0.7417	1.7017	0.1926	0.2959	0.0269	0.2972	0.1662	0.0347	0.2632	0.0345	0.7771	2.35	1.4929	2.8907	1.9081	1.2482	1.7284	1.8053	0.4139	1.7751	1.11E-04
PCBD1	8	1970	14.9161	21.9933	22.4517	39.1013	20.5998	5.9973	8.5994	10.822	5.1151	4.9657	2.8942	8.3824	141.6452	68.7559	123.8575	101.7777	104.3052	37.0354	48.7073	22.0774	13.8199	81.0202	1.11E-04
ENSSSCG00000039544	12	15511	5.0092	3.9773	5.7869	8.0961	3.1517	4.0516	3.5264	5.3311	3.8085	4.0732	4.4899	1.7468	0.6392	1.4326	2.593	4.0406	3.0464	1.6968	1.277	2.0173	4.4207	2.0929	1.06E-03
PPIF	9	2927	41.2446	33.1242	47.0721	48.0724	39.939	17.9785	28.9954	41.1557	39.9946	44.0494	112.7868	45.4805	7.8948	13.9587	19.0185	16.831	22.4466	17.3813	16.7575	11.7854	44.9911	15.7592	6.35E-05
CCSER2	8	11767	0.0471	0.9135	1.3787	2.0258	0.2927	0.4743	0.7104	0.8559	0.8662	0.478	1.0947	0.3081	0	0.0538	0.0244	0.0499	0	0.1345	0.0251	0.0092	0.7871	0.0371	5.94E-04
GDF2	23	3169	0	0	0	0	0	0	0	0	0.0629	0	0	0	0	0.5675	0.2694	0.3575	0.3751	0.1645	0.8176	0.3364	0.0052	0.361	3.57E-04
PTPN20	6	3429	0	0	0	0	0	0	0	0	0	0	0	0	0	1.1043	0.2763	0.0327	0.1928	0.6821	0.7152	0.3984	0	0.4252	1.72E-04
TFAM	7	3715	35.1715	29.4282	40.2964	46.0346	28.3624	24.3503	23.1272	32.0365	25.8048	17.8857	26.2204	18.3971	9.6019	9.3742	16.0429	34.1949	25.5039	16.3222	12.661	7.014	28.9263	16.3394	5.49E-03
TNKS2	44	6807	72.9989	50.1674	77.6285	75.6549	43.8702	68.2111	36.8997	50.9614	41.8632	47.0267	75.1038	34.499	5.4737	20.9704	30.3534	36.0115	19.5041	22.3307	22.0368	8.3274	56.2404	20.626	3.18E-05
RBP4	17	3650	0.7705	5.844	3.5958	3.651	4.3347	1.6122	5.3113	6.5372	2.7197	1.8211	1.7188	1.4041	0.137	0.6667	0.4624	0.4719	1.1669	0.9993	0.3942	0.0809	3.2767	0.5474	6.35E-05
NOC3L	6	5100	20.0856	16.3139	20.2021	26.691	10.6132	15.192	11.8717	16.5685	15.933	15.6038	27.8279	19.5101	2.8276	7.3469	6.7349	6.2568	6.5061	6.1917	6.3796	4.4535	18.0344	5.8371	1.59E-05
SORBS1	16	9801	0.0118	0.1722	0.3515	0.3297	0.2171	0.3523	0.1356	0.2207	0.0989	0.5229	0.3074	0.452	0	0.045	0.0465	0	0.0151	0.011	0.0283	0	0.2643	0.0182	7.76E-04
PGAM1	14	2050	52.8529	125.7501	109.0822	191.7122	123.6599	92.7786	81.2777	109.0659	196.2794	147.0073	266.978	160.6349	528.3978	348.1053	541.5681	440.5229	450.1259	177.3443	354.3164	76.095	138.0899	364.5595	7.30E-03
CNNM1	6	7295	0.0514	0.0159	0	0.0197	0	0	0	0	0	0	0	0	0	0.1771	0.1007	0.1458	0.2367	0.4657	0.1928	0.057	0.0072	0.172	9.76E-04
NKX2-3	22	2077	0	0	0	0	0	0	0	0	0	0	0	0	0.0704	1.5744	1.3155	0	2.6978	1.5894	1.8232	3.3645	0	1.5544	1.72E-04
SORCS1	7	7318	0.3813	0.7269	0.6684	0.8881	0.3843	0.3407	0.5124	0.4434	0.5765	0.3138	0.3813	0.1246	0.2359	5.1269	2.6458	0.6625	2.9549	3.9113	5.2177	2.8243	0.4785	2.9474	9.72E-03
ENSSSCG00000042939	11	5179	0	0	0	0	0	0	0	0	0	0	0	0	0	0.1532	0.1976	0.0947	0.0989	0.3437	0.3934	0	0	0.1602	7.34E-04
VWA2	5	4252	0.1634	0	0.0279	0.0263	0.0311	0.0688	0	0	0	0	0.0817	0	0	0.9216	0.6529	0.2751	0.5383	0.8033	0.647	0.5591	0.0333	0.5497	2.41E-03
CCDC172	20	2307	0	0	0	0.0513	0	0	0	0	0	0	0	0	0	0.2567	0.3397	0	0.3168	0.1417	0.074	0.3507	0.0043	0.185	1.79E-03
SHTN1	20	8446	0.2209	0.2608	0.7558	1.1583	0.6296	0.0512	0.0984	0.37	0.1235	0.7993	0.5608	0.4695	0.144	5.1784	2.8507	2.9072	3.8703	4.4694	2.895	2.6476	0.4582	3.1203	1.52E-03
FAM204A	6	8937	0.0259	1.2747	1.2527	1.1996	0.4932	0.3059	0.314	0.3873	0.434	0.4056	0.9206	0.9442	0	0.1808	0.1531	0	0.0496	0.0726	0.0465	0	0.6631	0.0628	1.02E-03
SFXN4	5	5866	11.4001	7.267	7.7113	10.0526	5.3222	5.1621	4.9972	2.739	4.9649	3.3188	7.8038	2.4957	1.377	3.4977	2.9677	6.396	2.8951	2.0543	2.3866	2.0742	6.1029	2.9561	7.30E-03
ENSSSCG00000043109	17	2191	0	0	0	0	0	0	0	0	0	0	0	0	0	0.0739	0.0775	0.4758	0.091	0.2162	0	0	0	0.1168	2.78E-03
ENSSSCG00000045568	19	1310	0	0	0	0	0.1128	0.0826	0	0	0	0.3221	0.5478	0	0.232	5.8207	5.5251	3.7983	2.2204	11.8317	3.3614	2.4155	0.0888	4.4006	2.87E-04
GLRX3	9	3405	172.176	172.5679	191.6893	231.9665	108.8118	72.2821	56.0972	61.4972	98.4491	72.8417	77.6372	95.813	70.2129	362.5433	320.8748	173.3309	219.1605	272.4281	257.9084	359.2627	117.6524	254.4652	5.49E-03
GTDC1	6	13700	0.2156	0.2764	0.3112	0.1471	0.1158	0.064	0.1313	0.162	0.0709	0.1735	0.2283	0.1455	0.0605	0.0082	0.1061	0.0747	0.0835	0.0997	0.0591	0.062	0.1701	0.0692	1.06E-03
ENSSSCG00000033241	17	258	0.6581	4.714	1.545	1.3772	0	5.1239	2.8332	4.436	7.9429	0.6272	3.9488	0	4.635	5.0498	1.3019	8.7106	6.233	9.5057	8.6048	18.1899	2.7672	7.7788	9.72E-03
TMEM163	13	1997	1.4537	1.5397	1.4454	2.6971	0.2994	0.1186	0.2243	0	0.2196	0	0.5986	0.2431	0.3401	21.7508	26.3475	67.1383	14.2969	10.3268	19.546	18.7486	0.7366	22.3119	1.04E-03
CFAP221	21	3236	0	0	0	0	0	0	0	0	0	0	0	0	0	0.1807	0	0.1055	0.05	0.0525	0.1611	0.2464	0	0.0995	7.34E-04
XKR5	24	3031	0.627	0.6473	0.9015	1.0678	0	0	0	0.0782	0.1108	0.1308	0.0965	0	0.0563	1.1746	2.9691	1.4331	1.3809	1.6021	1.0713	0.7851	0.305	1.3091	3.68E-03
C4orf47	17	4178	2.6926	2.3853	5.3522	4.3629	1.7927	1.0549	1.584	1.8738	0.4401	0.9614	1.5856	1.4145	0.6059	61.2868	31.6367	8.5848	46.3153	55.1181	38.5504	37.2632	2.125	34.9201	2.99E-03
FGFR1	5	4157	0.5179	0.6359	0.5484	0.8306	0.1777	0.026	0.0666	0.2406	0.1673	0.1015	0.2072	1.3779	0	0	0	0	0.0666	0.0601	0.0558	0	0.4081	0.0228	6.22E-04
GSR	20	2864	35.3512	14.2675	14.2301	27.0484	8.9328	5.4804	4.3528	9.6057	8.3595	13.225	27.2789	9.553	29.203	40.7111	75.138	16.4411	72.4468	66.9005	52.2317	9.2211	14.8071	45.2867	4.10E-03
RBPMS	26	2899	1.0132	1.2582	1.2407	1.2738	1.3059	1.6245	0.9486	1.7188	2.7652	0.7922	1.4185	0.5767	9.6774	2.191	3.5074	6.7368	6.5969	1.9587	2.9107	2.2775	1.328	4.4821	1.11E-04
ARHGEF4	6	7759	0.4771	0.358	0.7797	1.4086	1.4183	0.5033	0.5822	1.3614	0.9922	0.9957	1.6527	1.0174	0.864	12.7215	6.4447	5.099	8.3077	13.3057	4.5795	2.6985	0.9622	6.7526	7.15E-04
TBR1	31	3846	0.0384	0	0.036	0	0	0	0	0.0382	0	0	0	0	0	0.52	0.1507	0.8228	0.112	0.6874	0.1581	1.6459	0.0094	0.5121	9.76E-04
SLC38A11	7	3814	0.4159	0.1533	0.3429	0.6716	0.2546	0	0	0	0.0311	0.0587	0.1386	0.1917	2.1863	4.567	7.9768	1.3801	2.4144	1.9857	1.8322	0.2642	0.1882	2.8258	5.85E-04
ENSSSCG00000044909	18	1059	0	0	0	0	0	0	0	0	0	0	0	0	0	1.5786	1.3585	0.279	0.5107	1.3079	1.0623	1.9696	0	1.0083	1.72E-04
SCN9A	11	6773	0.0331	0.0586	0.1511	0.3862	0.2269	0.0717	0.0752	0.0513	0.0589	0	0.0165	0	1.2303	0.4104	0.9077	0.2389	0.7521	0.4104	0.4414	0.1224	0.0941	0.5642	7.83E-04
METTL5	5	1690	0.3278	0.074	0.1371	0	0	0	0	0.0851	0	0.064	0.082	0.2219	0.3428	1.7476	0.2548	1.8249	0.8094	0.4257	0.5244	0.256	0.0827	0.7732	4.05E-04
SP9	34	1612	0.1053	0	0	0	0	0	0	0	0	0	0	0	0	8.67	6.5984	23.9461	13.6035	7.6069	8.6869	8.2319	0.0088	9.668	3.57E-04
CHN1	11	3111	3.2894	4.4671	5.7638	11.86	3.766	2.9041	3.011	2.3604	0.5039	3.272	1.2218	1.9445	8.9475	15.8134	20.1399	26.0813	12.044	12.4494	7.126	5.0992	3.697	13.4626	1.91E-04
ATP5MC3	8	8237	1.3194	0.9779	1.2226	1.2553	0.9061	1.0594	0.8498	0.83	1.8184	1.1849	2.2644	0.7565	0.3493	0.2869	0.3152	0.5549	0.349	0.197	0.3329	0.0697	1.2037	0.3069	1.59E-05
HOXD13	11	4027	0.0402	0	0.0431	0.0495	0.0882	0	0	0.1089	0	0	0	0	0.0431	0.198	0.0588	0.139	0.0985	0.0726	0.0406	0.1696	0.0275	0.1025	5.78E-03
HOXD1	13	2735	7.2334	3.0595	6.6861	4.1596	13.4041	17.4891	11.6059	11.9947	13.6788	27.7418	5.0813	27.3484	0.0592	0.3104	0.2541	0.8745	0.2598	0.4503	0	0	12.4569	0.276	2.46E-04
CERKL	5	5378	0	0	0	0.0661	0	0	0.0272	0.0304	0.0318	0.1805	0	0	0	0.4184	0.229	0.0737	0.8427	0.6688	0.4446	0.6921	0.028	0.4212	2.45E-03
ENSSSCG00000046643	8	1369	0	0	0	0	0	0	0	0.0846	0	0	0	0	0	10.0345	4.7408	1.72	3.287	5.6713	8.6293	5.0324	0.007	4.8894	3.57E-04
FAM117B	7	5885	1.7313	3.3695	3.3784	5.7509	3.9755	3.6298	1.9908	3.0409	2.0997	0.805	1.9977	1.4376	2.6332	10.4183	9.8662	13.9691	7.6171	8.7094	8.2634	4.7095	2.7673	8.2733	7.15E-04
ICA1L	12	3904	0.054	0	0	0	0	0	0	0	0	0	0	0	0	0.3504	0.1106	0	0.0831	0.2838	0.032	0.1187	0.0045	0.1223	2.42E-03
ZDBF2	9	7955	0	0.0146	0	0	0	0	0	0.0186	0	0	0.0157	0	0	0.4511	0.24	0.0191	0.1809	0.2971	0.1496	0.296	0.0041	0.2042	9.76E-04
ENSSSCG00000039039	5	2045	0	0	0.0611	0.0567	0	0	0	0	0	0	0	0	0	0.0567	0.7221	0	0.5027	0.8918	0.3518	0.3612	0.0098	0.3608	5.31E-03
ENSSSCG00000036186	6	647	0	0	0	0	0	0	0	0	0	0	0	0	0	0.2685	0	0.5492	0	0.2043	0	0.2527	0	0.1593	9.50E-03
ENSSSCG00000037703	32	1589	0	0	0	0	0	0	0	0	0	0	0	0	0	1.1799	0.948	2.1242	0.6323	0.8318	1.5303	0.8149	0	1.0077	1.72E-04
ENSSSCG00000041017	37	3647	0	0	0	0	0	0	0	0	0	0	0	0	0	2.7955	2.5607	2.0009	1.6395	1.7212	1.7499	1.7399	0	1.776	1.72E-04
MREG	8	3034	1.5297	1.4665	1.3554	4.0074	0.7587	1.5093	0.2496	2.2826	0.7828	0.2674	2.0164	1.5611	0.3388	8.165	6.6387	6.1831	3.1374	4.2914	5.809	3.2465	1.4822	4.7262	4.10E-03
TNP1	10	414	0	0	0	0	0	0	0	0	0	0	0	0	0	1.5677	1.6728	0	4.4785	5.6051	3.1202	14.1898	0	3.8293	7.34E-04
SPHKAP	5	11965	0.0891	0.0561	0.0442	0.0977	0	0	0	0	0	0	0	0	0	1.9305	0.8335	0.157	4.0846	6.3718	5.8811	4.4808	0.0239	2.9674	1.40E-03
TRPM8	8	6017	0.0488	0	0.0239	0	0	0	0	0.5778	0	0	0	0	0	1.9148	1.2944	0.2993	0.4155	1.04	1.0869	0.5248	0.0542	0.822	2.29E-03
DNAH5	5	15824	0	0.0068	0	0.0316	0	0	0	0	0	0	0	0	0	1.2323	0.5492	0.2	0.5624	1.123	0.7684	0.3182	0.0032	0.5942	6.26E-04
ENSSSCG00000016789	5	2865	0.0502	0	0	0	0	0	0	0	0	0	0	0	0	7.6386	3.0104	0.2427	2.8716	3.8074	4.7673	1.2201	0.0042	2.9448	3.57E-04
SPEF2	24	10814	0.0122	0.0135	0.0151	0	0.0599	0	0	0.0369	0	0	0	0	0.0151	2.2582	0.5537	0.2512	1.7031	1.6771	0.6462	3.0336	0.0115	1.2673	3.87E-04
ENSSSCG00000031448	16	243	0.5144	0.9538	0.8681	1.772	0.6044	0	0	0	0	0	0	0	0	7.0879	6.0438	10.0069	1.7762	2.4315	2.6708	3.42	0.3927	4.1796	1.88E-03
FBXO4	5	3589	1.4275	1.3527	2.2236	1.9364	2.3879	2.2111	1.2479	2.2468	1.7108	1.0022	4.6155	1.1272	1.2774	8.0361	6.164	5.2472	4.3987	4.862	3.5845	5.6033	1.9575	4.8967	2.99E-03
PAIP1	8	3225	5.1035	6.1896	9.9728	12.9784	14.2442	13.9497	10.4774	11.152	10.8149	5.8027	4.9646	6.4356	0.136	2.3321	2.224	2.2079	2.106	1.8856	2.1012	0.4774	9.3405	1.6838	1.59E-05
PARP8	5	13968	0.8672	0.4724	0.9123	1.1007	0.3567	0.438	0.3802	0.4416	0.3155	0.2266	0.6134	0.1704	0.5851	8.6534	5.1436	1.0874	4.9426	8.7059	7.3879	1.5965	0.5246	4.7628	3.02E-04
CD180	8	2770	1.536	0.7636	2.4277	7.5551	0.7398	0.6426	0.0613	0.1882	0.7915	0.8124	1.253	0.3818	1.1611	2.302	4.8087	4.6153	2.6971	2.8226	2.6622	1.069	1.4294	2.7673	9.56E-03
ENSSSCG00000045659	14	6229	0	0	0.0262	0	0	0	0	0	0	0	0	0	0	0.5209	0.0779	0	0.1953	0.224	0.1331	0.0539	0.0022	0.1506	1.79E-03
CENPH	5	1233	4.6496	7.0772	6.488	9.7742	4.9616	1.6297	2.144	2.7117	4.3173	3.1148	3.3337	3.5948	1.622	23.8716	30.4542	42.1392	28.9441	26.501	33.838	29.4706	4.4831	27.1051	4.10E-03
MRPS36	10	2149	50.0991	57.9359	69.3889	67.688	31.5735	27.2567	29.5942	35.8716	27.2462	24.4839	40.1785	21.1007	12.7951	7.143	9.8144	18.6744	10.5425	4.2667	8.1658	7.7903	40.2014	9.899	1.59E-05
ENSSSCG00000028786	16	8312	0.0142	0	0.0159	0	0	0	0	0	0	0	0	0	0	0.299	0.2164	0.1644	0.1752	0.143	0.3135	0.4076	0.0025	0.2149	6.26E-04
ENSSSCG00000049237	6	728	0	0	0	0	0	0	0	0	0	0	0	0	0	7.5155	5.9287	16.2321	5.2004	10.2741	8.9283	9.2323	0	7.9139	1.72E-04
ENSSSCG00000043993	24	5448	0	0	0	0	0	0	0	0	0	0	0	0	0	0.1247	0.5422	0.2195	0.087	0.0822	0.0243	0.0537	0	0.1417	1.72E-04
ENSSSCG00000050773	7	1185	0	0	0	0.1116	0	0	0	0	0	0	0	0	0.0945	0.1116	0.2467	0.9658	0.1441	0.1366	0	0.5865	0.0093	0.2857	5.79E-04
BNIP1	8	1368	0	0	0	0	0	0	0	0	0	0	0	0	0	0.1637	0.1933	0	0.1195	0.1248	0.4732	0.7447	0	0.2274	7.34E-04
ENSSSCG00000041586	37	1769	0	0	0	0.067	0	0	0	0	0	0	0	0	0	1.0043	1.3924	1.4199	0.9917	1.6636	1.6411	0.8233	0.0056	1.117	3.57E-04
SOX30	53	2334	1.04	0	0	0.0854	0	0	0	0.0626	0	0	0.0693	0	0	211.5139	96.7725	9.4503	133.8949	192.7937	173.3748	135.7247	0.1048	119.1906	1.40E-03
C5orf49	24	717	6.1818	4.707	3.5556	9.1208	9.2083	2.6628	6.147	5.4177	7.8285	4.0733	4.25	6.4503	27.6368	572.8457	275.8484	114.0916	484.7678	390.2749	301.3988	492.2666	5.8003	332.3913	1.59E-05
NDUFS6	19	853	507.0535	541.997	577.5039	748.951	492.4032	775.8531	572.0796	516.9125	1073.3258	503.1096	578.6781	782.5282	251.4773	116.0225	91.5568	301.0531	129.6851	81.6464	161.2462	85.6464	639.1996	152.2917	1.59E-05
TERT	9	5499	0.1222	0.024	0.1063	0.1189	0	0.1471	0.0926	0.0948	0	0	0	0	0	3.2705	2.795	5.1205	1.4821	3.0016	3.2982	0.6677	0.0588	2.4544	2.97E-03
TUSC3	5	6450	4.2652	4.0014	3.9867	7.8176	1.9097	1.3887	0.6354	2.0172	3.0165	1.8269	3.1864	2.3166	0.9697	61.923	22.5313	30.3085	28.8576	41.8178	40.2534	34.7898	3.0307	32.6814	2.99E-03
SLC7A2	6	9114	0.1945	0.0593	0.1216	0.1097	0.0254	0.0694	0	0.0806	0.1668	0.0316	0.1135	0.178	0	0.0549	0.0509	0.0231	0.0472	0	0	0.0316	0.0959	0.026	9.45E-03
TRIML2	38	1299	0	0	0	0	0	0	0	0	0	0	0	0	0	5.4839	8.7454	2.1883	1.2929	3.1548	4.8393	2.3914	0	3.512	1.72E-04
ENSSSCG00000021473	5	2799	0	0	0	0	0	0	0	0	0	0	0	0	0	0.0621	0.2136	0	0	0.1417	0.1045	0.1168	0	0.0798	2.78E-03
AP3M2	10	3895	0	0	0	0	0	0	0	0	0	0	0	0	0	0.2036	0.3003	0	0.2192	0.3739	0.2616	0.0892	0	0.181	7.34E-04
CHGB	14	2888	3.0094	1.607	1.3419	5.1871	0.4736	0.0498	0.2557	0.3371	0.048	0.1298	0.1204	0	0.5467	15.4086	7.7358	6.775	12.9402	7.9778	12.9973	8.8293	1.0467	9.1513	1.91E-04
ANKEF1	5	5117	0.0231	0	0	0	0	0	0	0	0	0	0	0	0	0.1714	0.0639	0	0.4744	0.2986	0.1019	0.5842	0.0019	0.2118	1.79E-03
ENSSSCG00000042805	10	2196	0.3363	0.0493	0.0631	0.1708	0.0528	0.0961	0	0.0669	0	0	0.0673	0	0.2523	0.3984	0.1055	0.3843	0.5229	0.3344	0.7613	0.7207	0.0752	0.435	7.55E-04
ENSSSCG00000050200	5	1912	0	0	0	0	0	0	0	0	0	0	0	0	0	0.5212	0.2478	0.1171	0.2766	0	0.5131	0.1786	0	0.2318	7.34E-04
NXT1	9	955	32.3839	39.2345	29.1452	32.241	42.7733	57.8647	37.8356	62.5865	68.9671	73.7864	66.7691	122.0861	29.7653	136.5846	149.4989	157.6735	248.7561	215.4763	243.3335	276.6546	55.4728	182.2178	2.99E-03
ABHD12	9	1978	29.6759	22.3286	21.0541	46.0768	30.4591	19.5087	26.3428	29.5331	31.9271	25.8166	35.5675	33.9036	65.4045	192.7802	111.8517	139.4319	258.0952	187.4298	177.6781	110.1817	29.3495	155.3566	1.59E-05
IDH3B	5	2097	6.0359	1.6427	3.4317	3.7687	1.921	1.3384	0.619	1.321	1.2517	0.7184	3.4204	0.8898	0.2801	0.2174	0.7547	0.4226	0.2063	0	0.4172	0.1658	2.1966	0.308	6.35E-05
ENSSSCG00000007191	17	2268	0	0	0	0	0	0	0	0	0	0	0	0	0	6.9926	5.8731	1.7125	1.5722	5.1327	5.5362	1.7233	0	3.5678	1.72E-04
E2F1	5	2523	3.7331	3.8148	3.1232	10.6188	1.0809	0.3493	0.4819	0.1711	0.644	0.4716	1.9215	0.0991	7.3028	23.4952	15.6443	41.504	16.6859	15.7955	13.5242	14.6197	2.2091	18.5714	3.18E-05
CHMP4B	5	1606	398.462	306.347	325.4677	451.2431	328.8826	627.3202	243.2983	314.5595	351.0678	360.2925	374.8434	369.5091	203.7448	272.6701	277.7111	492.4246	206.8662	174.7088	169.7308	178.1436	370.9411	247	5.49E-03
TGIF2-RAB5IF	15	4907	0.779	0.4468	0.4345	0.6845	0.0539	0.2979	0.2999	0.6264	0.2638	1.1073	0.2479	0.528	0.0241	0	0.1347	0	0.0666	0.0696	0.2638	0	0.4808	0.0698	1.17E-03
RPN2	10	10009	1.1964	0.8991	1.1978	1.5333	0.4733	0.3356	0.3434	0.5696	0.5064	0.6995	1.0833	0.7125	0.0174	0.3982	0.1893	0.4251	0.4755	0.2921	0.147	0.2218	0.7958	0.2708	7.15E-04
ACTR5	11	3798	13.1714	3.4927	7.9301	7.4834	6.5436	5.6824	3.9568	4.9852	6.6614	5.8098	9.4456	2.7755	7.5173	11.8691	18.5916	15.5835	20.5034	16.106	13.4121	8.0514	6.4948	13.9543	4.76E-04
DHX35	9	5036	5.67	4.1512	5.6166	8.0028	4.9165	3.9449	2.5185	4.5116	2.0226	1.7342	4.095	3.1642	3.5063	12.5468	10.9577	18.9825	11.2127	14.3264	8.3492	4.491	4.1957	10.5466	5.49E-03
ENSSSCG00000051582	15	502	0.2859	0	0	0	0	0	0	0	0	0	0	0	0	13.4699	2.6482	3.6631	7.1738	6.7229	9.4644	13.8676	0.0238	7.1262	3.57E-04
ENSSSCG00000038594	11	1839	0	0.126	0.1147	0	0.0799	0.9091	0.5476	0.4016	0.2353	0.5272	0.2719	0.2521	0	0	0	0	0	0.0803	0	0	0.2888	0.01	2.42E-03
ENSSSCG00000041724	18	6382	0	0	0	0	0	0	0	0	0	0	0	0	0	0.7626	0.628	0.6522	0.3452	0.5239	0.6763	0.4629	0	0.5064	1.72E-04
CSE1L	9	5108	1.4951	1.7554	1.4928	2.0821	0.5082	0.461	0.416	0.2949	0.826	0.6182	1.8976	0.9521	0	0.3181	0.1482	0.7321	0.3915	0.2949	0.2065	0.5901	1.0666	0.3352	5.46E-03
ENSSSCG00000044986	5	5534	0.104	0.0267	0.1173	0.2753	1.423	1.6333	1.3723	0.7781	0.7962	0.4669	0.9099	0.5605	0	0.1001	0	0	0.1906	0.0778	0.1062	0	0.7053	0.0593	1.71E-03
BCAS4	6	3917	0.5443	0.7432	1.08	2.6872	0.96	0.4796	0.2892	1.3005	0.5766	0.2035	0.7257	0.0572	2.6324	1.6422	0.7931	8.3707	1.9004	1.3438	1.5968	2.2388	0.8039	2.5648	2.16E-03
ENSSSCG00000049616	20	4138	0.0353	0.0395	0	0	0	0	0	0	0	0	0	0	0	3.285	5.4575	2.0574	6.5503	1.5456	3.2199	2.3321	0.0062	3.056	6.26E-04
SPO11	8	2073	0.4119	0	0.0819	0.1676	0	0	0	0.0638	0	0	0	0	0	8.968	8.2682	13.2553	3.1326	8.4814	6.2765	7.256	0.0604	6.9548	1.40E-03
RAE1	11	2323	6.6876	6.6516	8.0029	10.9818	6.1183	6.1212	3.073	6.6079	4.5045	4.9254	7.1753	6.5054	1.7202	39.0369	13.5623	17.4959	18.1534	28.6343	27.6602	12.5708	6.4462	19.8543	4.10E-03
PMEPA1	7	4833	1.484	1.6407	1.6161	2.5524	1.3196	1.2498	1.4132	2.7079	7.1992	2.7064	4.0281	2.5113	0.1054	0.1797	0.8248	0.1715	0.1853	0.0547	0.0302	0	2.5357	0.1939	1.59E-05
FAM131B	14	2540	0.6016	0.8208	0.5493	0.8393	0.9698	0.2082	1.1511	0.7724	0.6051	0.8282	1.0696	0.6156	0	0.1865	0.3526	0.1041	1.2087	0.0644	0.3362	0.3186	0.7526	0.3214	9.56E-03
ENSSSCG00000016548	8	6189	1.2769	1.6272	2.2196	0.9438	3.7599	5.1501	5.8043	12.6457	6.9573	5.624	8.03	6.3462	0	0.4369	1.0295	0.0404	0.2621	0.5113	0.6262	0	5.0321	0.3633	3.32E-04
KLF14	11	2054	0.1217	0.0564	0.3081	0	0	0	0	0	0	0	0	0	0	0.9084	0.3575	0.8139	0.2101	1.2945	0.316	0.3372	0.0405	0.5297	1.31E-03
SMKR1	33	5066	0.2333	0.1922	0.2461	0.2221	0	0	0	0.116	0.03	0	0	0	0.2187	0.2714	0.0915	0.8328	0.51	0.3189	0.27	0.1988	0.0866	0.339	4.32E-03
GRM8	31	7915	0.0182	0.0373	0.0137	0	0.0158	0	0	0	0	0	0	0	0	1.26	0.6949	0.1025	2.4787	2.3211	1.67	2.477	0.0071	1.3755	1.40E-03
ENSSSCG00000034587	15	189	0	0	0	0	0	0	0	0	0	0	0	0	0	4.5964	2.109	1.2533	2.962	2.0983	3.094	0	0	2.0141	7.34E-04
POT1	8	6534	0	0	0	0	0	0	0	0	0	0	0	0	0	0.2035	0.1324	0.0212	0.153	0.1419	0.0646	0.022	0	0.0923	1.72E-04
GPR37	18	5124	0.4975	0.3705	0.3922	0.6592	0.1186	0.2246	0.0288	0.1689	0.027	0	0.1131	0.1647	0.1961	27.7163	25.5673	102.652	32.258	16.0016	23.058	12.1727	0.2304	29.9528	3.02E-04
TMEM229A	6	1113	0	0.2489	0.1123	0	0.3791	0	0	0.8193	0.1293	0	0	0	2.4707	0.5206	11.5618	1.4185	0.2639	1.3655	0.2585	0	0.1407	2.2324	6.73E-03
KCND2	65	2345	0.6201	0.3117	0.2789	0.7282	0	0.1448	0	0	0	0	0.3382	0	0	5.0248	2.1393	0.2896	2.6673	3.9096	2.5254	1.3369	0.2018	2.2366	6.54E-03
ASZ1	17	1751	0.6536	0	0	0	0	1.0244	2.0293	0	0	0	0	0.7802	0	139.3485	113.4156	147.0585	85.7023	81.0158	97.6935	111.8777	0.374	97.014	1.40E-03
CAPZA2	5	9700	1.8052	1.9229	2.8516	2.299	0.4721	0.3568	0.3998	0.2191	0.3345	0.4785	0.4143	0.1665	0.094	0.0445	0.0152	0.0446	0.0571	0.0515	0	0	0.9767	0.0384	2.46E-04
CAV2	7	3061	115.568	150.5491	201.0472	208.809	138.7552	122.7546	117.5121	222.6558	159.4917	173.6728	280.8842	176.9534	19.4122	31.9692	41.0539	37.9676	34.0746	15.5697	15.3296	11.7158	172.3878	25.8866	1.59E-05
ENSSSCG00000047859	9	456	0	0	0	0	0	0	0	0	0	0	0	0	0	5.3509	3.8649	7.6657	3.155	5.8307	5.9303	7.29	0	4.8859	1.72E-04
ENSSSCG00000042796	17	10713	0	0	0	0	0	0	0	0	0	0	0	0	0	1.084	0.3172	0.0951	0.6649	0.6883	0.5528	0.3867	0	0.4736	1.72E-04
WIPF3	6	4482	0.7723	0.4017	0.753	0.7756	4.2361	3.0743	2.261	1.5259	0.9309	0.791	0.8206	1.7924	0	0.181	0.1412	0.5764	0.4587	0.5425	0.2889	0.4614	1.5112	0.3313	1.91E-04
PRR15	10	1580	0.3347	0.3701	0	0.8647	1.4339	0.7523	0.4399	2.3967	0.5247	0.2126	0.251	0.7402	11.9001	16.6448	9.0131	118.536	19.134	13.6232	7.2714	9.6374	0.6934	25.72	1.59E-05
CPVL	6	1991	0	0	0	0	0	0	0	0	0	0	0	0	0	1.145	0.6503	0.6677	0.2716	0.8348	0.3139	0	0	0.4854	7.34E-04
ENSSSCG00000016704	12	1684	17.1044	8.9284	12.2554	14.7709	6.4684	7.2657	3.9206	8.9828	5.054	4.2717	9.3855	2.0555	0.2468	2.0041	2.959	5.0108	1.3637	3.0524	1.805	1.1961	8.3719	2.2047	3.02E-04
HOXA2	86	2257	2.7246	0.9028	0.4619	2.1193	0.2099	0.248	0	0.1295	0.2173	0.5296	0.3585	0.3009	0	0	0	0.0496	0	0.0648	0	0	0.6835	0.0143	8.07E-04
FAM221A	10	3227	0.3547	0	0.1003	0	0	0	0	0	0	0	0.0507	0.0529	0.2507	8.4715	3.1228	3.7674	4.1108	3.539	2.7037	7.6562	0.0466	4.2028	2.10E-04
ENSSSCG00000016737	9	2191	21.7769	15.1462	17.1013	14.7038	4.0882	5.4906	7.1395	7.4622	14.6532	5.7611	8.8347	3.965	10.5519	24.9748	18.55	27.4528	26.0891	26.0432	18.6282	21.4932	10.5102	21.7229	1.06E-03
ENSSSCG00000045227	13	4083	0.0488	0	0	0	0	0	0	0	0	0	0	0	0	0.6799	0.3939	0.6407	0.3764	0.9116	0.4575	0.1277	0.0041	0.4485	3.57E-04
