# Supplementary material for: DNA methylomic homogeneity and heterogeneity in muscles and testes throughout pig adulthood
Source: Aging (Albany NY). 2020 Nov 20;12(24):25412–31. doi: 10.18632/aging.104143 (PMC7803572; doi:10.18632/aging.104143)
Supplement: Supplementary Table 3 [file aging-12-104143-s004.txt]

Supplementary Table 3. The results of GO analysis for the differentially expressed genes with a promotor DMR between LDs and testes.
Category	Term	Count	%	PValue	Genes	List_Total	Pop_Hits	Pop_Total	Fold_Enrichment	Bonferroni	Benjamini	FDR
GOTERM_BP_DIRECT	GO:0006936~muscle contraction	17	0.012893537	1.62E-05	ACTA2, TACR2, MYL1, MYLPF, VIPR1, CACNG1, SSPN, MYH8, TPM3, NDUFS6, SORBS1, SLMAP, TMOD2, MYOM1, LMOD2, CHRNE, SCN4A	736	107	16792	3.624847623	0.049522424	0.049522424	0.029270239
GOTERM_BP_DIRECT	GO:0045944~positive regulation of transcription from RNA polymerase II promoter	70	0.053091036	6.27E-05	E2F1, HLF, NAMPT, HNF1B, GDF2, LMO1, E2F7, F2RL1, HOXD13, TLR4, ZIC1, IL10, SHH, GALR1, ABRA, CREB3L3, MYB, FGF1, AGAP2, FGF2, SERTAD1, PITX2, PHOX2B, RXRA, DLL1, NLRP3, PPARGC1A, TBR1, MYCN, NCOA1, HOXC11, PYGO1, FHOD1, CAMTA2, DRD2, MYDGF, FIGLA, EHF, MYBL1, NR2C2, ADCYAP1, MED12L, PLAGL1, TFAM, TCF21, HOXA2, PTH, PER1, RUNX1, NKX2-3, KLF5, MAFF, KLF12, CEBPE, KLF13, TBX5, MYF5, KLF14, TEAD3, S…	736	981	16792	1.627997163	0.178634421	0.093707785	0.113358907
GOTERM_BP_DIRECT	GO:0030902~hindbrain development	6	0.00455066	6.32E-04	ALDH1A2, HNF1B, SMAD9, TBR1, SHH, BMP5	736	17	16792	8.052429668	0.862548999	0.48392126	1.137293606
GOTERM_BP_DIRECT	GO:0007275~multicellular organism development	40	0.030337735	7.92E-04	ZNF536, HLF, SPATA20, GCNT2, PRR15, PDLIM7, LTBP4, ADAD1, ASZ1, FIGLA, HOXD13, EHF, SHH, DAB2, WDR18, CREG1, PIWIL1, WIPF3, FGF1, NUDC, PHC2, EDARADD, ZNF541, TNP1, TNFRSF17, DLL1, MORC1, ZSCAN2, DKK3, EYA4, TBATA, HOXB2, MEOX2, BHLHA9, MEOX1, SIAH3, NELFA, PSME4, TSSK1B, WNT9A	736	521	16792	1.751648168	0.916877464	0.463055131	1.423470746
GOTERM_BP_DIRECT	GO:0035914~skeletal muscle cell differentiation	9	0.00682599	0.001190338	KLF5, PLAGL1, PHOX2B, MAFF, HLF, NUPR1, MYF5, LEMD2, MYLK2	736	49	16792	4.190550133	0.976243197	0.526677012	2.132512508
GOTERM_BP_DIRECT	GO:0050673~epithelial cell proliferation	5	0.003792217	0.001359604	HNF1B, FOXN1, EHF, COL8A1, COL8A2	736	12	16792	9.50634058	0.98604703	0.50934325	2.432244981
GOTERM_BP_DIRECT	GO:0030239~myofibril assembly	5	0.003792217	0.001896282	TMOD2, MYOZ1, LMOD2, MYOZ3, CAPN3	736	13	16792	8.775083612	0.99742003	0.573193852	3.376852689
GOTERM_BP_DIRECT	GO:0051260~protein homooligomerization	18	0.013651981	0.002000343	KCND2, ATL2, CHMP4B, KCNB2, SCUBE1, KCNA1, NLGN1, COLEC12, DPYSL3, RAD51, KCTD8, KCNS2, TYSND1, CLDN1, KCNF1, KCNG4, EIF2AK3, VWA2	736	177	16792	2.320191599	0.998140354	0.544300242	3.55900904
GOTERM_BP_DIRECT	GO:0032922~circadian regulation of gene expression	9	0.00682599	0.003209832	NAMPT, HNF1B, DRD2, PER1, PPP1CC, SIRT1, PPARGC1A, PPP1CB, HNRNPU	736	57	16792	3.602402746	0.999958718	0.674266588	5.65251736
GOTERM_BP_DIRECT	GO:0030154~cell differentiation	34	0.025787075	0.004043627	SPATA20, PDLIM7, CCDC85B, BLK, ASZ1, CBX2, ILDR2, MYBL1, ZIC1, NR2C2, PLAGL1, NDRG4, RASGRP1, WIPF3, FGF1, TCF23, EDARADD, SRPK2, ZNF541, TAF8, DLL1, MORC1, ZSCAN2, ABCB5, FXR1, GTSF1, EYA4, CEL, TBATA, CLIC4, ETS2, BNC1, FCRLA, NR5A1	736	462	16792	1.679041973	0.999997017	0.719805927	7.070653246
GOTERM_BP_DIRECT	GO:0030049~muscle filament sliding	7	0.005309104	0.005744059	NEB, TNNC2, MYL2, MYL1, MYH8, TNNI1, TPM3	736	38	16792	4.202803204	0.999999986	0.806870655	9.900611388
GOTERM_BP_DIRECT	GO:0048557~embryonic digestive tract morphogenesis	5	0.003792217	0.006817636	SHOX2, TCF21, HNF1B, SHH, PITX2	736	18	16792	6.337560386	1	0.83304934	11.64517783
GOTERM_BP_DIRECT	GO:0007019~microtubule depolymerization	4	0.003033773	0.007955295	KIF2B, KIF2C, STMN3, STMN4	736	10	16792	9.126086957	1	0.85473472	13.45902723
GOTERM_BP_DIRECT	GO:0042572~retinol metabolic process	6	0.00455066	0.009092244	ALDH1A1, ALDH1A2, RBP4, RBP1, ALDH1A3, RPE65	736	30	16792	4.563043478	1	0.871083169	15.23655679
GOTERM_BP_DIRECT	GO:0060541~respiratory system development	3	0.00227533	0.010823027	TCF21, PHOX2B, SPEF2	736	4	16792	17.11141304	1	0.897507935	17.8764138
GOTERM_BP_DIRECT	GO:0001759~organ induction	4	0.003033773	0.013662125	FGFR1, HOXC11, FGF1, FGF2	736	12	16792	7.605072464	1	0.932772711	22.03922436
GOTERM_BP_DIRECT	GO:0007062~sister chromatid cohesion	11	0.008342877	0.014723959	KIF2B, KIF2C, ESCO1, FBXW7, MAD2L1, SGO1, BUB1, SKA1, PPP1CC, NUDC, CENPH	736	103	16792	2.436576615	1	0.935418168	23.54427012
GOTERM_BP_DIRECT	GO:0007623~circadian rhythm	9	0.00682599	0.016541132	NAMPT, KLF10, NTRK2, PER1, RPE65, ID4, F7, PPARGC1A, TPH2	736	75	16792	2.737826087	1	0.945504648	26.05644482
GOTERM_BP_DIRECT	GO:0042138~meiotic DNA double-strand break formation	3	0.00227533	0.017517278	MEI4, HORMAD1, SPO11	736	5	16792	13.68913043	1	0.946099559	27.37352672
GOTERM_BP_DIRECT	GO:0001757~somite specification	3	0.00227533	0.017517278	MEOX2, MEOX1, DLL1	736	5	16792	13.68913043	1	0.946099559	27.37352672
GOTERM_BP_DIRECT	GO:0061624~fructose catabolic process to hydroxyacetone phosphate and glyceraldehyde-3-phosphate	3	0.00227533	0.017517278	GLYCTK, ALDH1A1, ALDOB	736	5	16792	13.68913043	1	0.946099559	27.37352672
GOTERM_BP_DIRECT	GO:0002138~retinoic acid biosynthetic process	3	0.00227533	0.017517278	ALDH1A2, RBP1, ALDH1A3	736	5	16792	13.68913043	1	0.946099559	27.37352672
GOTERM_BP_DIRECT	GO:0007286~spermatid development	9	0.00682599	0.019131979	MEI1, ADAD1, AFF4, PIWIL1, TNP1, SPO11, TSSK1B, INSL6, NUP210L	736	77	16792	2.666713721	1	0.951820712	29.50365775
GOTERM_BP_DIRECT	GO:0003009~skeletal muscle contraction	5	0.003792217	0.019244055	TNNC2, CHRNA1, MYH8, STAC3, TNNI1	736	24	16792	4.75317029	1	0.945278119	29.64929727
GOTERM_BP_DIRECT	GO:0072659~protein localization to plasma membrane	8	0.006067547	0.019760341	PLEKHF1, PRKCZ, SLMAP, RAB34, RAC1, DPP10, RAB10, ABCA12	736	63	16792	2.897170462	1	0.942073347	30.31653434
GOTERM_BP_DIRECT	GO:0070374~positive regulation of ERK1 and ERK2 cascade	15	0.011376651	0.021775238	PRKCZ, GCNT2, C5AR1, DRD2, F2RL1, TLR4, CCL4, ADCYAP1, FBXW7, CD36, NDRG4, RASGRP1, PDGFRB, FGF1, FGF2	736	175	16792	1.955590062	1	0.950492822	32.86377954
GOTERM_BP_DIRECT	GO:0009311~oligosaccharide metabolic process	5	0.003792217	0.022136608	ST6GALNAC5, GAL3ST4, ST3GAL2, ST3GAL6, ST8SIA2	736	25	16792	4.563043478	1	0.946535817	33.31121935
GOTERM_BP_DIRECT	GO:0009952~anterior/posterior pattern specification	9	0.00682599	0.023542408	ALDH1A2, HNF1B, HOXA2, HOXB2, HOXC11, CRKL, TULP3, HOXC5, HOXD13	736	80	16792	2.566711957	1	0.949827547	35.02519321
GOTERM_BP_DIRECT	GO:0034765~regulation of ion transmembrane transport	11	0.008342877	0.023648265	KCNJ4, KCNQ5, KCND2, KCNB2, CLIC4, KCNA1, SCN9A, KCNF1, CACNG1, KCNG4, SCN4A	736	111	16792	2.260967489	1	0.944440145	35.15255693
GOTERM_BP_DIRECT	GO:0060291~long-term synaptic potentiation	6	0.00455066	0.02407174	SLC8A3, PRKCZ, TNR, NTRK2, NLGN1, RGS14	736	38	16792	3.602402746	1	0.941205019	35.65971083
GOTERM_BP_DIRECT	GO:0007274~neuromuscular synaptic transmission	5	0.003792217	0.025280295	MYLK2, CHRNB3, CHRNA1, CHRNE, STAC3	736	26	16792	4.387541806	1	0.94338351	37.08654971
GOTERM_BP_DIRECT	GO:1903672~positive regulation of sprouting angiogenesis	3	0.00227533	0.025519713	DLL1, FGF1, FGF2	736	6	16792	11.4076087	1	0.939131419	37.36564008
GOTERM_BP_DIRECT	GO:0097104~postsynaptic membrane assembly	3	0.00227533	0.025519713	NRXN2, NLGN1, LRP4	736	6	16792	11.4076087	1	0.939131419	37.36564008
GOTERM_BP_DIRECT	GO:0048791~calcium ion-regulated exocytosis of neurotransmitter	6	0.00455066	0.026649551	SYT10, SYT2, RPH3AL, C2CD4D, RIMS2, RIMS3	736	39	16792	3.510033445	1	0.940819344	38.66698256
GOTERM_BP_DIRECT	GO:0040008~regulation of growth	7	0.005309104	0.027581702	IGSF11, HEPACAM, CREG1, DLL1, TKT, DMAP1, TSPYL5	736	53	16792	3.013330599	1	0.941164585	39.7213569
GOTERM_BP_DIRECT	GO:0007029~endoplasmic reticulum organization	5	0.003792217	0.028679085	CAV2, BNIP1, ATL2, CASQ1, EIF2AK3	736	27	16792	4.225040258	1	0.942460127	40.94067973
GOTERM_BP_DIRECT	GO:0018279~protein N-linked glycosylation via asparagine	6	0.00455066	0.029396805	ST6GALNAC5, TUSC3, ST3GAL2, ST3GAL6, RPN2, UGGT2	736	40	16792	3.422282609	1	0.941521033	41.72550858
GOTERM_BP_DIRECT	GO:0007158~neuron cell-cell adhesion	4	0.003033773	0.030544939	CEL, NRXN2, TNR, NLGN1	736	16	16792	5.703804348	1	0.943010895	42.96054044
GOTERM_BP_DIRECT	GO:2000311~regulation of alpha-amino-3-hydroxy-5-methyl-4-isoxazole propionate selective glutamate receptor activity	4	0.003033773	0.030544939	CNIH3, CACNG5, NLGN1, CACNG3	736	16	16792	5.703804348	1	0.943010895	42.96054044
GOTERM_BP_DIRECT	GO:0008209~androgen metabolic process	4	0.003033773	0.030544939	HSD17B4, PPARGC1A, SHH, CYP19A1	736	16	16792	5.703804348	1	0.943010895	42.96054044
GOTERM_BP_DIRECT	GO:0019228~neuronal action potential	5	0.003792217	0.032336002	KCND2, KCNA1, SCN9A, CHRNA1, SCN4A	736	28	16792	4.074145963	1	0.947604839	44.83790392
GOTERM_BP_DIRECT	GO:0009636~response to toxic substance	9	0.00682599	0.032400176	NUPR1, DRD2, SCN9A, PDGFRB, EPHX1, NQO1, CCL4, RAD51, MBP	736	85	16792	2.4157289	1	0.943460208	44.90407401
GOTERM_BP_DIRECT	GO:0006776~vitamin A metabolic process	3	0.00227533	0.034703302	ALDH1A2, RBP1, RPE65	736	7	16792	9.777950311	1	0.950083672	47.22981903
GOTERM_BP_DIRECT	GO:0007270~neuron-neuron synaptic transmission	3	0.00227533	0.034703302	DRD2, DLGAP2, TMOD2	736	7	16792	9.777950311	1	0.950083672	47.22981903
GOTERM_BP_DIRECT	GO:0007268~chemical synaptic transmission	18	0.013651981	0.035029279	KCND2, NRXN2, SYT10, TACR2, KCNA1, CACNB1, OR11H4, LPAR3, PDYN, DBH, VIPR1, MBP, KCNQ5, SLC1A2, NPFFR2, LRFN1, PMP22, LRFN3	736	240	16792	1.711141304	1	0.947473479	47.55140469
GOTERM_BP_DIRECT	GO:0008284~positive regulation of cell proliferation	30	0.022753301	0.035864093	FTMT, FGFR1, PRKCZ, NAMPT, GCNT2, TNC, CD248, VIPR1, TSPYL5, ITGB1, SHH, ADCYAP1, ALDH1A2, RAC2, FGF1, FGFBP1, FGF2, SERTAD1, KLF5, SRPK2, ACER2, DLL1, IL6R, SIRT1, STAT3, CRKL, NTRK2, BNC1, PDGFRB, ID4	736	466	16792	1.468790819	1	0.947164431	48.36655109
GOTERM_BP_DIRECT	GO:0010259~multicellular organism aging	4	0.003033773	0.035913843	NDUFS6, SLC1A2, SPEF2, NR5A1	736	17	16792	5.368286445	1	0.943363816	48.41474966
GOTERM_BP_DIRECT	GO:0045214~sarcomere organization	5	0.003792217	0.036253154	MYPN, LMOD2, CASQ1, CAPN3, ITGB1	736	29	16792	3.933658171	1	0.94087132	48.74234376
GOTERM_BP_DIRECT	GO:0005977~glycogen metabolic process	5	0.003792217	0.036253154	PPP1R3E, PPP1R3A, PPP1CC, PPP1CB, UGP2	736	29	16792	3.933658171	1	0.94087132	48.74234376
GOTERM_BP_DIRECT	GO:0001525~angiogenesis	17	0.012893537	0.036371096	KLF5, SRPK2, FGFR1, GDF2, MYDGF, ENPEP, GJA5, SIRT1, NDNF, NRCAM, PDCL3, MEOX2, CLIC4, FGF1, COL8A1, COL8A2, EIF2AK3	736	223	16792	1.739276662	1	0.937328897	48.85575294
GOTERM_BP_DIRECT	GO:0034613~cellular protein localization	6	0.00455066	0.038681189	HEPACAM, LAMTOR1, KCNA1, ID4, ZDHHC18, AXIN2	736	43	16792	3.183518706	1	0.943904924	51.02982622
GOTERM_BP_DIRECT	GO:0046326~positive regulation of glucose import	5	0.003792217	0.040431755	PRKCZ, SLC1A2, SORBS1, PTH, TERT	736	30	16792	3.802536232	1	0.947414172	52.61884981
GOTERM_BP_DIRECT	GO:0051259~protein oligomerization	7	0.005309104	0.04057527	CAV2, BLM, RASGRP1, DGKH, PFKM, NLRP3, GJA5	736	58	16792	2.75356072	1	0.944440134	52.7469369
GOTERM_BP_DIRECT	GO:0045471~response to ethanol	10	0.007584434	0.040605088	RBP4, TNC, CNR1, CASP8, PTH, DMAP1, HTR3A, NQO1, STAT3, ADCYAP1	736	105	16792	2.172877847	1	0.940962547	52.77350889
GOTERM_BP_DIRECT	GO:0030225~macrophage differentiation	4	0.003033773	0.041733085	CEBPE, CASP8, SIRT1, NKX2-3	736	18	16792	5.070048309	1	0.942038415	53.7683908
GOTERM_BP_DIRECT	GO:0001574~ganglioside biosynthetic process	4	0.003033773	0.041733085	ST6GALNAC5, ST3GAL2, ST3GAL6, ST8SIA2	736	18	16792	5.070048309	1	0.942038415	53.7683908
GOTERM_BP_DIRECT	GO:0071407~cellular response to organic cyclic compound	7	0.005309104	0.043567997	KLF5, SLC16A1, SMAD9, RAE1, CASP8, AXIN2, STAT3	736	59	16792	2.706890199	1	0.945743011	55.34458039
GOTERM_BP_DIRECT	GO:0071479~cellular response to ionizing radiation	5	0.003792217	0.044872167	BLM, FBXO4, SNAI2, SIRT1, RAD51	736	31	16792	3.679873773	1	0.947239557	56.43384729
GOTERM_BP_DIRECT	GO:0050702~interleukin-1 beta secretion	3	0.00227533	0.0449496	CD36, F2RL1, TLR4	736	8	16792	8.555706522	1	0.944326175	56.49772517
GOTERM_BP_DIRECT	GO:0051983~regulation of chromosome segregation	3	0.00227533	0.0449496	KIF2B, KIF2C, BUB1	736	8	16792	8.555706522	1	0.944326175	56.49772517
GOTERM_BP_DIRECT	GO:0045348~positive regulation of MHC class II biosynthetic process	3	0.00227533	0.0449496	TLR4, SIRT1, IL10	736	8	16792	8.555706522	1	0.944326175	56.49772517
GOTERM_BP_DIRECT	GO:0061337~cardiac conduction	6	0.00455066	0.045758853	KCNJ4, KCND2, CACNG5, CACNB1, CACNG3, CACNG1	736	45	16792	3.042028986	1	0.944078403	57.16003626
GOTERM_BP_DIRECT	GO:0030324~lung development	8	0.006067547	0.048323285	ALDH1A2, RBP4, TBX5, STRA6, FGF1, FGF2, SHH, MYCN	736	76	16792	2.401601831	1	0.949754945	59.19646289
GOTERM_BP_DIRECT	GO:0035115~embryonic forelimb morphogenesis	5	0.003792217	0.049573927	SHOX2, ALDH1A2, TBX5, WNT9A, SHH	736	32	16792	3.564877717	1	0.95082256	60.1560944
GOTERM_BP_DIRECT	GO:0006470~protein dephosphorylation	11	0.008342877	0.049849558	PPM1G, PTPRK, NCEH1, PPM1J, PGAM5, DUSP27, PTPRH, PLPP1, PPP1CC, MYH8, PPP1CB	736	126	16792	1.991804693	1	0.948870951	60.36470227
GOTERM_BP_DIRECT	GO:0002052~positive regulation of neuroblast proliferation	4	0.003033773	0.0546862	DCT, DRD2, FZD3, SHH	736	20	16792	4.563043478	1	0.95967155	63.86153401
GOTERM_BP_DIRECT	GO:0045664~regulation of neuron differentiation	4	0.003033773	0.0546862	YWHAG, CASZ1, NLGN1, BIN1	736	20	16792	4.563043478	1	0.95967155	63.86153401
GOTERM_BP_DIRECT	GO:0097503~sialylation	4	0.003033773	0.0546862	ST6GALNAC5, ST3GAL2, ST3GAL6, ST8SIA2	736	20	16792	4.563043478	1	0.95967155	63.86153401
GOTERM_BP_DIRECT	GO:0043547~positive regulation of GTPase activity	34	0.025787075	0.056060889	SNX9, FGFR1, CAV2, RAB3GAP2, A2M, HACD3, AGFG2, ASAP1, CCL4, ITGB1, ADCYAP1, ALDH1A1, TAGAP, SMAP1, PGAM5, RASGRP1, RAC1, AXIN2, FGF1, AGAP2, FGF2, ELMOD2, ARHGEF4, LAMTOR1, ARHGEF39, DEPDC1, DOCK8, DOCK3, RGS14, DOCK4, ARHGAP25, SRGAP3, CHN1, PDGFRB	736	565	16792	1.372951135	1	0.960638358	64.80091754
GOTERM_BP_DIRECT	GO:0031110~regulation of microtubule polymerization or depolymerization	3	0.00227533	0.056148248	STMN3, STMN4, SKA1	736	9	16792	7.605072464	1	0.958551689	64.85982663
GOTERM_BP_DIRECT	GO:0071404~cellular response to low-density lipoprotein particle stimulus	3	0.00227533	0.056148248	NPC1, CD36, ITGB1	736	9	16792	7.605072464	1	0.958551689	64.85982663
GOTERM_BP_DIRECT	GO:0010863~positive regulation of phospholipase C activity	3	0.00227533	0.056148248	FGFR1, PDGFRB, FGF2	736	9	16792	7.605072464	1	0.958551689	64.85982663
GOTERM_BP_DIRECT	GO:0006942~regulation of striated muscle contraction	3	0.00227533	0.056148248	MYL2, ATP2A1, TNNI1	736	9	16792	7.605072464	1	0.958551689	64.85982663
GOTERM_BP_DIRECT	GO:0045141~meiotic telomere clustering	3	0.00227533	0.056148248	MEI1, TERB2, SPO11	736	9	16792	7.605072464	1	0.958551689	64.85982663
GOTERM_BP_DIRECT	GO:0030336~negative regulation of cell migration	9	0.00682599	0.056369384	PTPRK, DRD2, CLIC4, TBX5, SRGAP3, DPYSL3, LDLRAD4, DPEP1, SHH	736	95	16792	2.161441648	1	0.956765178	65.00853152
GOTERM_BP_DIRECT	GO:0071222~cellular response to lipopolysaccharide	10	0.007584434	0.059695649	CD36, CEBPE, NFKBIB, PRPF8, TLR4, NLRP3, PPARGC1A, IL10, CD180, B2M	736	113	16792	2.019045787	1	0.962213417	67.17481465
GOTERM_BP_DIRECT	GO:0006096~glycolytic process	5	0.003792217	0.05975577	ALDOB, PGM1, PGAM1, PFKM, EDARADD	736	34	16792	3.355179028	1	0.960226353	67.21277812
GOTERM_BP_DIRECT	GO:0014068~positive regulation of phosphatidylinositol 3-kinase signaling	7	0.005309104	0.064380319	FGFR1, MYDGF, NTRK2, F2RL1, PDGFRB, AGAP2, SIRT1	736	65	16792	2.457023411	1	0.967466774	70.01179618
GOTERM_BP_DIRECT	GO:0006366~transcription from RNA polymerase II promoter	31	0.023511744	0.064887455	ZBTB32, HLF, CAMTA2, BACH2, FIGLA, HOXD13, EHF, MYBL1, ZIC1, PLAGL1, TFAM, TCF21, CREB3L3, RUNX1, MYB, PITX2, KLF5, MAFF, PHOX2B, CEBPE, KLF13, MYF5, AFF4, FOXN1, GTF2B, HOXC11, MEOX2, FAM170A, MEOX1, NELFA, NR5A1	736	513	16792	1.378697347	1	0.966549958	70.30461551
GOTERM_BP_DIRECT	GO:0007605~sensory perception of sound	11	0.008342877	0.066959726	TECTA, FGFR1, EYA4, SLC17A8, TSPEAR, CNTN5, MYO7A, SNAI2, WHRN, SLC52A3, MBP	736	133	16792	1.886972867	1	0.968391985	71.47330443
GOTERM_BP_DIRECT	GO:0006813~potassium ion transport	8	0.006067547	0.067481196	KCNJ4, ABCC9, KCNS2, KCNB2, KCNA1, KCNF1, ABCC8, GJA5	736	82	16792	2.225874867	1	0.96754169	71.76047617
GOTERM_BP_DIRECT	GO:0019953~sexual reproduction	3	0.00227533	0.068196486	ELSPBP1, TNP1, STAT3	736	10	16792	6.844565217	1	0.967029172	72.14994367
GOTERM_BP_DIRECT	GO:0090023~positive regulation of neutrophil chemotaxis	4	0.003033773	0.069314103	C5AR1, RAC2, RAC1, DAPK2	736	22	16792	4.148221344	1	0.967206678	72.74833146
GOTERM_BP_DIRECT	GO:0051056~regulation of small GTPase mediated signal transduction	11	0.008342877	0.069675412	ARHGEF4, A2M, TAGAP, RAC2, RAC1, CHN1, SRGAP3, RHOT1, RHOD, RHOU, ARHGAP25	736	134	16792	1.87289098	1	0.966112874	72.93916897
GOTERM_BP_DIRECT	GO:0007271~synaptic transmission, cholinergic	5	0.003792217	0.076934214	CHRNB3, HTR3A, NQO1, CHRNA1, CHRNE	736	37	16792	3.083137485	1	0.975193433	76.51590227
GOTERM_BP_DIRECT	GO:0035094~response to nicotine	5	0.003792217	0.076934214	DRD2, CNR1, CHRNB3, CHRNA1, CHRNE	736	37	16792	3.083137485	1	0.975193433	76.51590227
GOTERM_BP_DIRECT	GO:0048754~branching morphogenesis of an epithelial tube	4	0.003033773	0.077221563	HNF1B, CLIC4, SHH, MYCN	736	23	16792	3.967863894	1	0.974196388	76.64785863
GOTERM_BP_DIRECT	GO:0046488~phosphatidylinositol metabolic process	3	0.00227533	0.080998706	PLEK, DRD2, PDGFRB	736	11	16792	6.222332016	1	0.977381381	78.31855931
GOTERM_BP_DIRECT	GO:0060285~cilium-dependent cell motility	3	0.00227533	0.080998706	CFAP44, DNAH17, DRC1	736	11	16792	6.222332016	1	0.977381381	78.31855931
GOTERM_BP_DIRECT	GO:0031076~embryonic camera-type eye development	3	0.00227533	0.080998706	ALDH1A2, TULP3, PITX2	736	11	16792	6.222332016	1	0.977381381	78.31855931
GOTERM_BP_DIRECT	GO:0001942~hair follicle development	5	0.003792217	0.083153329	ZDHHC21, FOXN1, FZD3, LRP4, KRT84	736	38	16792	3.002002288	1	0.97849404	79.22032984
GOTERM_BP_DIRECT	GO:0006897~endocytosis	11	0.008342877	0.084289831	SNX9, LMBR1L, NPC1, PACSIN3, RBSN, WIPF3, BIN1, SNX30, LRP4, SHH, EPN2	736	139	16792	1.805520801	1	0.97851054	79.68159569
GOTERM_BP_DIRECT	GO:0048041~focal adhesion assembly	4	0.003033773	0.085504064	PTPRK, SORBS1, RHOD, PIP5K1A	736	24	16792	3.802536232	1	0.978606356	80.16371307
GOTERM_BP_DIRECT	GO:0009954~proximal/distal pattern formation	4	0.003033773	0.085504064	ALDH1A2, HOXC11, DLL1, LRP4	736	24	16792	3.802536232	1	0.978606356	80.16371307
GOTERM_BP_DIRECT	GO:0048520~positive regulation of behavior	2	0.001516887	0.085628293	STRA6, NR2C2	736	2	16792	22.81521739	1	0.977594999	80.21242445
GOTERM_BP_DIRECT	GO:0032707~negative regulation of interleukin-23 production	2	0.001516887	0.085628293	RAC1, TLR4	736	2	16792	22.81521739	1	0.977594999	80.21242445
GOTERM_BP_DIRECT	GO:0001869~negative regulation of complement activation, lectin pathway	2	0.001516887	0.085628293	A2M, SERPING1	736	2	16792	22.81521739	1	0.977594999	80.21242445
GOTERM_BP_DIRECT	GO:0052651~monoacylglycerol catabolic process	2	0.001516887	0.085628293	ABHD16A, ABHD12	736	2	16792	22.81521739	1	0.977594999	80.21242445
GOTERM_BP_DIRECT	GO:0034391~regulation of smooth muscle cell apoptotic process	2	0.001516887	0.085628293	PDE1A, SIRT1	736	2	16792	22.81521739	1	0.977594999	80.21242445
GOTERM_BP_DIRECT	GO:0002537~nitric oxide production involved in inflammatory response	2	0.001516887	0.085628293	SLC7A2, TLR4	736	2	16792	22.81521739	1	0.977594999	80.21242445
GOTERM_BP_DIRECT	GO:0060988~lipid tube assembly	2	0.001516887	0.085628293	SNX9, BIN1	736	2	16792	22.81521739	1	0.977594999	80.21242445
GOTERM_BP_DIRECT	GO:0046686~response to cadmium ion	4	0.003033773	0.094145081	NPC1, PTH, TERT, B2M	736	25	16792	3.650434783	1	0.984070993	83.29528263
GOTERM_BP_DIRECT	GO:0042574~retinal metabolic process	3	0.00227533	0.094466022	ALDH1A2, ALDH1A3, RPE65	736	12	16792	5.703804348	1	0.98342377	83.40207144
GOTERM_BP_DIRECT	GO:0060766~negative regulation of androgen receptor signaling pathway	3	0.00227533	0.094466022	TCF21, DAB2, SIRT1	736	12	16792	5.703804348	1	0.98342377	83.40207144
GOTERM_BP_DIRECT	GO:0019725~cellular homeostasis	3	0.00227533	0.094466022	RHOT1, FBXO4, ABCA12	736	12	16792	5.703804348	1	0.98342377	83.40207144
GOTERM_BP_DIRECT	GO:0045744~negative regulation of G-protein coupled receptor protein signaling pathway	3	0.00227533	0.094466022	PLEK, MGRN1, RPH3AL	736	12	16792	5.703804348	1	0.98342377	83.40207144
GOTERM_BP_DIRECT	GO:0007015~actin filament organization	7	0.005309104	0.094892928	RAC2, ARF1, SORBS1, TMOD2, LMOD2, DBN1, TPM3	736	72	16792	2.218146135	1	0.98285024	83.54311954
GOTERM_BP_DIRECT	GO:0030326~embryonic limb morphogenesis	5	0.003792217	0.096301359	FGFR1, TBX5, SP9, GJA5, SHH	736	40	16792	2.851902174	1	0.983030495	84.00047157
GOTERM_BP_DIRECT	GO:0042733~embryonic digit morphogenesis	6	0.00455066	0.097514491	HOXC11, TULP3, HOXD13, LRP4, SHH, MYCN	736	56	16792	2.444487578	1	0.983060896	84.38475358
GOTERM_BP_DIRECT	GO:0021766~hippocampus development	6	0.00455066	0.097514491	EPHA5, BBS2, NCOA1, KCNA1, LHX5, ID4	736	56	16792	2.444487578	1	0.983060896	84.38475358
GOTERM_BP_DIRECT	GO:0045665~negative regulation of neuron differentiation	6	0.00455066	0.097514491	NOTCH3, ZNF536, PHOX2B, HOXA2, DLL1, ID4	736	56	16792	2.444487578	1	0.983060896	84.38475358
GOTERM_BP_DIRECT	GO:0016049~cell growth	6	0.00455066	0.097514491	CEL, NUPR1, LAMTOR1, NDRG4, PRMT6, NDNF	736	56	16792	2.444487578	1	0.983060896	84.38475358
GOTERM_BP_DIRECT	GO:0045893~positive regulation of transcription, DNA-templated	30	0.022753301	0.099093257	E2F1, HNF1B, GDF2, BLM, NFYB, EHF, MYBL1, ZIC1, IL10, SHH, TFAM, DAB2, LHX5, RUNX1, MYB, FGF2, KLF5, TRIP4, PCBD1, TAF8, TBX5, PPARGC1A, CAPN3, STAT3, MYCN, NCOA1, SOST, CAMK4, FAM170A, ETS2	736	515	16792	1.32904179	1	0.983358839	84.87180959
GOTERM_CC_DIRECT	GO:0030017~sarcomere	8	0.006067547	0.001162565	ABCC9, MYL2, ARF1, MYL1, MYLK2, ABRA, LMOD2, MYH8	778	39	18224	4.804956826	0.444896302	0.444896302	1.663927045
GOTERM_CC_DIRECT	GO:0000777~condensed chromosome kinetochore	10	0.007584434	0.011742758	KIF2B, KIF2C, MEIKIN, MAD2L1, SGO1, BUB1, CENPW, PPP1CC, CENPH, PINX1	778	87	18224	2.692432704	0.99746357	0.949637022	15.66612519
GOTERM_CC_DIRECT	GO:0015629~actin cytoskeleton	18	0.013651981	0.012304806	MYL2, PDLIM7, ACTN4, ACTA2, CAPZA2, TOPBP1, MYOZ1, MYOZ3, SYNPO2L, NOTCH3, NEB, CLIC4, GSN, PGM1, NPFFR2, ABRA, BIN1, DBN1	778	218	18224	1.934105328	0.998098011	0.876100561	16.35533382
GOTERM_CC_DIRECT	GO:0008076~voltage-gated potassium channel complex	10	0.007584434	0.012601995	KCNJ4, KCNQ5, ABCC9, KCNS2, KCND2, KCNB2, KCNA1, KCNF1, ABCC8, KCNG4	778	88	18224	2.661836878	0.998366661	0.798966209	16.71763857
GOTERM_CC_DIRECT	GO:0030054~cell junction	31	0.023511744	0.013904472	SLC8A3, PRKCZ, NAMPT, SYT2, KCNA1, AFAP1L1, RIMS2, RIMS3, KDF1, HOXC5, LRFN1, HTR3A, CHRNA1, LRFN3, SVOP, KCND2, DLGAP2, NLGN1, CACNG5, SDK1, SSPN, RGS14, KCTD8, KCNJ4, SLC17A8, SLC17A6, CNIH3, MAP1S, TMEM163, CHRNB3, CHRNE	778	459	18224	1.582024184	0.999162454	0.757561424	18.28833518
GOTERM_CC_DIRECT	GO:0031674~I band	5	0.003792217	0.015206262	MYPN, ATP2A1, BIN1, CASQ1, NEBL	778	23	18224	5.092209679	0.99957075	0.725346507	19.83062017
GOTERM_CC_DIRECT	GO:0045211~postsynaptic membrane	17	0.012893537	0.018877245	KCND2, DLGAP2, CACNG5, NLGN1, SSPN, RGS14, KCTD8, KCNJ4, ARF1, CNIH3, NTRK2, LRFN1, CHRNB3, CHRNA1, HTR3A, CHRNE, LRFN3	778	211	18224	1.887254962	0.999935134	0.747816704	24.03511438
GOTERM_CC_DIRECT	GO:0005578~proteinaceous extracellular matrix	20	0.015168867	0.021409253	TECTA, COL4A4, MATN2, ADAMTSL1, SPOCK3, ADAMTSL2, CRTAC1, LTBP4, CD248, SFTPA1, SHH, NDNF, MMP24, GPC5, SOST, TNR, FBLN7, WNT9A, FGF1, COL8A2	778	268	18224	1.748071979	0.999982455	0.745598365	26.81450446
GOTERM_CC_DIRECT	GO:0031252~cell leading edge	6	0.00455066	0.024133318	PRKCZ, KDF1, SHTN1, ARF1, DOCK8, PHLDB2	778	39	18224	3.603717619	0.999995719	0.746773121	29.69885029
GOTERM_CC_DIRECT	GO:0070937~CRD-mediated mRNA stability complex	3	0.00227533	0.024289468	CSDE1, SYNCRIP, HNRNPU	778	6	18224	11.71208226	0.999996052	0.711834331	29.86093795
GOTERM_CC_DIRECT	GO:0032420~stereocilium	5	0.003792217	0.026365786	BBS2, TSPEAR, MYO7A, WHRN, DOCK4	778	27	18224	4.337808245	0.999998656	0.707444657	31.98341313
GOTERM_CC_DIRECT	GO:0030018~Z disc	11	0.008342877	0.029359156	GLRX3, NEB, ACTN4, MYPN, MYOZ1, FLNC, MYOZ3, BIN1, CAPN3, SYNPO2L, NEBL	778	118	18224	2.183608557	0.999999717	0.715355554	34.93830473
GOTERM_CC_DIRECT	GO:0005925~focal adhesion	26	0.019719528	0.0293785	CAV2, PDLIM7, HACD3, TNC, PIP5K1A, ITGB1, RHOU, B2M, DAB2, RAC2, SORBS1, GSN, ITGB6, RAC1, HSPA8, ACTN4, FLNC, PPP1CC, PPP1CB, YWHAG, ARF1, LASP1, FBLN7, PDGFRB, RAB10, PHLDB2	778	391	18224	1.557617078	0.99999972	0.686712887	34.95700601
GOTERM_CC_DIRECT	GO:0030016~myofibril	5	0.003792217	0.029753175	MYL2, NRAP, MYL1, LMOD2, CAPN3	778	28	18224	4.182886522	0.99999977	0.66435025	35.31823489
GOTERM_CC_DIRECT	GO:0005815~microtubule organizing center	13	0.009859764	0.030849213	RPP25, PRKCZ, TRIP4, ALDOB, ZNF365, PTPN20, RAD51, TACC2, KIF2B, CSPP1, BBS2, SLMAP, CASP8	778	153	18224	1.990288489	0.99999987	0.652515871	36.36424975
GOTERM_CC_DIRECT	GO:0005737~cytoplasm	247	0.187335513	0.032870096	LDHC, RAB3GAP2, CHIA, PDLIM7, PGAM1, PTPN20, B2M, KDF1, DHX37, RAE1, CUL9, ZNF395, DHX35, PITX2, PCBD1, PTPRH, MYLK2, SKP1, MYH8, RSPH9, HEPACAM, MED15, CAMK4, SGO1, BHLHA9, MAPK4, PGM1, PDGFRB, BIN1, DBN1, EIF2AK3, SUDS3, IRAK1BP1, HSD17B11, IL1R2, CDV3, RBP1, DNAH17, ASZ1, AFAP1L1, ASB16, BANF2, DTD2, KRT28, VRK1, KRT27, RAC2, RAC1, CASZ1, FBXO4, CCDC89, NUDC, KLF5, UAP1, SMAD9, KLF12, PAIP1, T…	778	5222	18224	1.107960291	0.999999955	0.652498104	38.25174233
GOTERM_CC_DIRECT	GO:0016528~sarcoplasm	3	0.00227533	0.033055104	SLC8A3, GSN, FLNC	778	7	18224	10.03892765	0.999999959	0.632305907	38.42190889
GOTERM_CC_DIRECT	GO:0005581~collagen trimer	9	0.00682599	0.042504961	COL4A4, C1QTNF7, C1QTNF6, CD36, SAAL1, COL25A1, COLEC12, SFTPA1, COL8A2	778	92	18224	2.291494356	1	0.705064558	46.5555441
GOTERM_CC_DIRECT	GO:0002080~acrosomal membrane	4	0.003033773	0.044965941	CAV2, SPACA3, ZPBP, SPACA1	778	19	18224	4.931403058	1	0.706322486	48.50314312
GOTERM_CC_DIRECT	GO:0005930~axoneme	8	0.006067547	0.054175282	DNAH9, TULP3, TTLL8, DRC1, ARMC4, CFAP221, RSPH9, DNAH5	778	80	18224	2.342416452	1	0.755651492	55.2204982
GOTERM_CC_DIRECT	GO:0043197~dendritic spine	9	0.00682599	0.06361533	SLC8A3, KCND2, DRD2, NLGN1, ASAP1, PPP1CC, ITGB1, RGS14, FXR1	778	100	18224	2.108174807	1	0.794796652	61.25277668
GOTERM_CC_DIRECT	GO:0031463~Cul3-RING ubiquitin ligase complex	7	0.005309104	0.065542089	BACH2, KLHDC8A, KBTBD6, KLHL31, KLHL30, KLHL3, KLHL32	778	67	18224	2.447300771	1	0.789683115	62.38707625
GOTERM_CC_DIRECT	GO:0042383~sarcolemma	8	0.006067547	0.070467266	SLC8A3, ABCC9, SLMAP, CACNB1, FLNC, SSPN, ABCC8, ITGB1	778	85	18224	2.204627249	1	0.799634409	65.14766399
GOTERM_CC_DIRECT	GO:0009897~external side of plasma membrane	15	0.011376651	0.072406678	TRPM8, FCER2, SCUBE1, NLGN1, TLR4, ENPEP, ITGB1, B2M, EPHA5, NRCAM, GSR, CD36, ITGB6, SCNN1G, CLEC14A	778	213	18224	1.649589051	1	0.794983089	66.18201451
GOTERM_CC_DIRECT	GO:0005865~striated muscle thin filament	3	0.00227533	0.077378772	NEB, TMOD2, LMOD2	778	11	18224	6.388408507	1	0.804081934	68.70475662
GOTERM_CC_DIRECT	GO:0005635~nuclear envelope	12	0.00910132	0.078186571	PRKCZ, PLPP7, NPC1, RAC2, BNIP1, CSE1L, CHMP4B, RAE1, TRPC7, BIN1, SIRT1, TNKS2	778	159	18224	1.767861474	1	0.794931487	69.0976823
GOTERM_CC_DIRECT	GO:0001725~stress fiber	6	0.00455066	0.079368116	ACTN4, PDLIM7, SORBS1, FHOD1, TPM3, NEBL	778	54	18224	2.602684947	1	0.787702316	69.66414115
GOTERM_CC_DIRECT	GO:0005892~acetylcholine-gated channel complex	4	0.003033773	0.080427739	CHRNB3, HTR3A, CHRNA1, CHRNE	778	24	18224	3.904027421	1	0.780242091	70.16391345
GOTERM_CC_DIRECT	GO:0030672~synaptic vesicle membrane	6	0.00455066	0.084403973	SLC17A8, SVOP, SLC17A6, DRD2, SYT2, ABCC8	778	55	18224	2.555363403	1	0.785316298	71.97179007
GOTERM_CC_DIRECT	GO:0043235~receptor complex	10	0.007584434	0.093206007	NOTCH3, KCTD8, FGFR1, GPR37, GPR63, RXRA, NTRK2, ITGB6, VIPR1, ITGB1	778	127	18224	1.844422403	1	0.807995103	75.61737358
GOTERM_CC_DIRECT	GO:0030424~axon	15	0.011376651	0.093724647	PTPRK, SHTN1, STMN3, DRD2, STMN4, LPAR3, FZD3, FXR1, EPHA5, HEPACAM, CNR1, ADAM22, HTR3A, BIN1, LRFN3	778	222	18224	1.582713819	1	0.799379336	75.81776282
GOTERM_MF_DIRECT	GO:0008307~structural constituent of muscle	9	0.00682599	3.69E-04	NEB, MYL2, MYL1, MYLPF, MYOM1, CAPN3, MYH8, TPM3, NEBL	729	42	16881	4.962081129	0.289431071	0.289431071	0.576164635
GOTERM_MF_DIRECT	GO:0005251~delayed rectifier potassium channel activity	7	0.005309104	0.004057937	KCNQ5, KCNS2, KCND2, KCNB2, KCNA1, KCNF1, KCNG4	729	36	16881	4.502629172	0.976744836	0.847503561	6.162547938
GOTERM_MF_DIRECT	GO:0042803~protein homodimerization activity	48	0.036405282	0.004058336	SNX9, CAV2, FGFR1, NAMPT, HNF1B, DRD2, CHMP4B, CPQ, MYO7A, MIGA1, PLVAP, QTRT1, ZNF365, DMRTA1, SLC16A1, PRMT8, RASGRP1, ALDH1A3, CPOX, FBXO4, CREB3L3, HSD17B4, MYOM1, RUNX1, TERT, PITX2, TRPM8, PLEK, CEBPE, ACTN4, SYT10, TPD52L1, TKT, IL6R, PFKM, ABCG4, FXR1, TRIM37, RBPMS, MAD2L1, MAPK4, ATP2A1, NTRK2, SNRPC, CRYBA2, TBX18, EIF2AK3, LRP4	729	730	16881	1.522611196	0.976753463	0.714600798	6.163136734
GOTERM_MF_DIRECT	GO:0005539~glycosaminoglycan binding	5	0.003792217	0.006471005	PODXL2, SPOCK3, LTBP4, NDNF, SHH	729	18	16881	6.432327389	0.997533932	0.777155832	9.656649271
GOTERM_MF_DIRECT	GO:0042802~identical protein binding	48	0.036405282	0.006512267	BCAT1, CLDN8, FGFR1, ATL2, DRD2, CHMP4B, E2F7, ALDOB, CCL4, STAC3, B2M, FBXW7, ALAS1, BEST1, C1QTNF6, PRMT8, CASP8, EED, ROBO2, MYOM1, NQO1, VWA2, PHC2, PITX2, KHDRBS1, UAP1, PCBD1, SCUBE1, SDK1, TPD52L1, TOPBP1, PFKM, DAPK2, SIRT1, STAT3, RAD51, TRIM55, PLK4, MAD2L1, MAP1S, CLDN1, RAD18, LUC7L, BIN1, KATNAL1, EIF2AK3, UGP2, FHOD1	729	749	16881	1.48398688	0.997626873	0.701417594	9.715322657
GOTERM_MF_DIRECT	GO:0043565~sequence-specific DNA binding	35	0.026545518	0.010007743	E2F1, HLF, IRX6, JDP2, CAMTA2, HNF1B, FIGLA, NFYB, EHF, HOXD1, NR2C2, VRTN, HOXC5, LHX5, ZSCAN23, PITX2, NKX2-3, KLF5, MAFF, BATF2, TBX5, RXRA, SOX30, FOXN1, NLRP3, SNAI2, PPARGC1A, FOXR1, SHOX2, HOXB2, MEOX2, MEOX1, ETS2, PRDM5, NR5A1	729	518	16881	1.564620176	0.999908922	0.787886252	14.55835026
GOTERM_MF_DIRECT	GO:0000978~RNA polymerase II core promoter proximal region sequence-specific DNA binding	26	0.019719528	0.011284451	ZNF536, JDP2, FIGLA, HOXD13, EHF, MYBL1, ZIC1, ZNF331, TFAM, HOXA2, PER1, ZNF395, MYB, PITX2, KLF5, PHOX2B, BATF2, CEBPE, KLF13, MYF5, STAT3, HOXC11, MEOX2, MEOX1, ETS2, PRDM5	729	355	16881	1.695960123	0.999972393	0.776788818	16.26578746
GOTERM_MF_DIRECT	GO:0001077~transcriptional activator activity, RNA polymerase II core promoter proximal region sequence-specific binding	19	0.014410424	0.013912311	KLF5, HLF, PHOX2B, CAMTA2, CEBPE, KLF13, FIGLA, HOXD13, EHF, MYBL1, ZIC1, STAT3, TCF21, TFAM, HOXC11, MEOX2, MEOX1, MYB, PITX2	729	236	16881	1.864284718	0.999997646	0.802082613	19.6801828
GOTERM_MF_DIRECT	GO:0008092~cytoskeletal protein binding	7	0.005309104	0.016554965	PACSIN3, SORBS1, MYPN, ALDOB, RPH3AL, FLNC, NEBL	729	48	16881	3.376971879	0.999999803	0.820166513	22.98203588
GOTERM_MF_DIRECT	GO:0051015~actin filament binding	12	0.00910132	0.027571715	TNNC2, SHTN1, ACTN4, LASP1, MAP1S, MYO7A, WIPF3, FLNC, BIN1, MYH8, TPM3, NEBL	729	132	16881	2.105125327	1	0.92469455	35.4256421
GOTERM_MF_DIRECT	GO:0003779~actin binding	20	0.015168867	0.032481141	TNNC2, ACTN4, CAPZA2, MYOZ1, MYOZ3, ITGB1, KLHL3, SYNPO2L, TNNI1, NEB, NRAP, SORBS1, GSN, MYPN, TMOD2, ABRA, LMOD2, DBN1, FHOD1, MYH7B	729	278	16881	1.665926518	1	0.93775719	40.34109954
GOTERM_MF_DIRECT	GO:0001758~retinal dehydrogenase activity	3	0.00227533	0.033760448	ALDH1A1, ALDH1A2, ALDH1A3	729	7	16881	9.924162257	1	0.929158542	41.56318747
GOTERM_MF_DIRECT	GO:0031490~chromatin DNA binding	7	0.005309104	0.03817431	ACTN4, RXRA, LEMD2, PER1, PPARGC1A, STAT3, PITX2	729	58	16881	2.794735348	1	0.9373037	45.60211319
GOTERM_MF_DIRECT	GO:0005509~calcium ion binding	42	0.031854622	0.039162217	SPOCK3, CABP2, MYL2, TNNC2, SYT2, LTBP4, CD248, MYL1, C2CD4D, SHH, MMP24, RAB44, ANKEF1, GSN, RASGRP1, FSTL5, RUNX1, VWA2, TBC1D9B, MATN2, ACTN4, SYT10, CRTAC1, SCUBE1, CAPN9, RPH3AL, MYLPF, DLL1, F7, CAPN3, NOTCH3, CDH12, WDR49, DSG3, VSNL1, ATP2A1, FBLN7, RHOT1, PLA2G2E, CASQ1, LRP4, PLA2G2F	729	717	16881	1.356440587	1	0.928605375	46.46957399
GOTERM_MF_DIRECT	GO:0016247~channel regulator activity	3	0.00227533	0.043746982	CNIH3, CACNG5, CACNG3	729	8	16881	8.683641975	1	0.936614415	50.32854371
GOTERM_MF_DIRECT	GO:0008373~sialyltransferase activity	4	0.003033773	0.046255371	ST6GALNAC5, ST3GAL2, ST3GAL6, ST8SIA2	729	19	16881	4.875027074	1	0.93529787	52.32803257
GOTERM_MF_DIRECT	GO:0046982~protein heterodimerization activity	29	0.021994858	0.047459272	RAB3GAP2, RBP4, CAV2, HNF1B, JDP2, HIST1H2AA, DRD2, NFYB, MIGA1, QTRT1, ITGB1, NR2C2, PRMT8, CREB3L3, RUNX1, CEBPE, SYT10, KCNB2, RXRA, TAF8, SCUBE1, MYF5, TPD52L1, ABCG4, FXR1, BHLHA9, MAPK4, CENPW, TBX18	729	465	16881	1.444161246	1	0.92903946	53.26069311
GOTERM_MF_DIRECT	GO:0005096~GTPase activator activity	19	0.014410424	0.058106416	RAB3GAP2, A2M, HACD3, AGFG2, ASAP1, DEPDC1, RGS14, DOCK4, ARHGAP25, ALDH1A1, TAGAP, SMAP1, PGAM5, SRGAP3, CHN1, AXIN2, AGAP2, ELMOD2, TBC1D9B	729	279	16881	1.576957682	1	0.953870008	60.79701151
GOTERM_MF_DIRECT	GO:0008289~lipid binding	12	0.00910132	0.062350607	BPIFB2, CD36, PACSIN3, RBP1, RASGRP1, S1PR4, BPIFB6, ACOT11, LPAR3, STARD10, ACBD7, EPN2	729	151	16881	1.840242008	1	0.956467592	63.47096282
GOTERM_MF_DIRECT	GO:0016918~retinal binding	3	0.00227533	0.066427725	ALDH1A2, RBP4, RBP1	729	10	16881	6.94691358	1	0.958376127	65.87803974
GOTERM_MF_DIRECT	GO:0047372~acylglycerol lipase activity	3	0.00227533	0.066427725	CEL, ABHD16A, ABHD12	729	10	16881	6.94691358	1	0.958376127	65.87803974
GOTERM_MF_DIRECT	GO:0035257~nuclear hormone receptor binding	4	0.003033773	0.066894832	NCOA1, ACTN4, SIRT1, TACC2	729	22	16881	4.210250655	1	0.95262881	66.14412654
GOTERM_MF_DIRECT	GO:0030276~clathrin binding	6	0.00455066	0.072512308	AP2B1, SMAP1, SYT10, SYT2, RPH3AL, C2CD4D	729	52	16881	2.671889839	1	0.957785998	69.19565007
GOTERM_MF_DIRECT	GO:0001786~phosphatidylserine binding	5	0.003792217	0.073707834	SYT10, RASGRP1, OSBPL10, RPE65, HSPA8	729	37	16881	3.129240351	1	0.954007084	69.81094051
GOTERM_MF_DIRECT	GO:0015464~acetylcholine receptor activity	4	0.003033773	0.07456	CHRNB3, HTR3A, CHRNA1, CHRNE	729	23	16881	4.027196278	1	0.949533158	70.24247354
GOTERM_MF_DIRECT	GO:0004889~acetylcholine-activated cation-selective channel activity	4	0.003033773	0.07456	CHRNB3, HTR3A, CHRNA1, CHRNE	729	23	16881	4.027196278	1	0.949533158	70.24247354
GOTERM_MF_DIRECT	GO:0005313~L-glutamate transmembrane transporter activity	3	0.00227533	0.078930656	SLC17A8, SLC1A2, SLC17A6	729	11	16881	6.315375982	1	0.952267286	72.36646564
GOTERM_MF_DIRECT	GO:0008281~sulfonylurea receptor activity	2	0.001516887	0.084393458	ABCC9, ABCC8	729	2	16881	23.1563786	1	0.956576981	74.82181008
GOTERM_MF_DIRECT	GO:0005515~protein binding	398	0.301860462	0.090357948	A2M, LTBP4, PGAM1, SYNCRIP, B2M, NAA11, CUL9, FSTL5, PTPRK, MAGI3, PCBD1, CRTAC1, ZNF646, PTPRH, RXRA, MYLK2, SERPING1, F7, SKP1, NPC1, MED15, SGO1, BHLHA9, MAPK4, PMP22, EIF2AK3, IRAK1BP1, TRIML2, IL1R2, NFKBIB, WDR60, SORCS1, DTD2, ADCYAP1, SULT4A1, DUSP14, KBTBD6, RAC1, NUDC, ARHGEF39, ZC3H18, KLF12, KLF13, KLF10, PAIP1, MARCH10, FAM131B, TNNI1, C16ORF87, FXR1, BFAR, KCNJ4, ARF1, LASP1, TAF1B,…	729	8785	16881	1.049088069	1	0.961011655	77.2686621
GOTERM_MF_DIRECT	GO:0015075~ion transmembrane transporter activity	3	0.00227533	0.092092011	LASP1, CACNG5, SFXN4	729	12	16881	5.78909465	1	0.958896185	77.93712837
GOTERM_MF_DIRECT	GO:0005070~SH3/SH2 adaptor activity	6	0.00455066	0.0929582	KHDRBS1, CRKL, SORBS1, LASP1, CHN1, SH3BP2	729	56	16881	2.481040564	1	0.955490058	78.26410201
GOTERM_MF_DIRECT	GO:0009055~electron carrier activity	8	0.006067547	0.093520623	GLRX3, GPX2, GSR, SDHB, NDUFS6, IDH3B, LOXL2, CYP19A1	729	90	16881	2.058344765	1	0.95156015	78.47397368
GOTERM_MF_DIRECT	GO:0042166~acetylcholine binding	4	0.003033773	0.099706486	CHRNB3, HTR3A, CHRNA1, CHRNE	729	26	16881	3.562519785	1	0.95646074	80.6604853
KEGG_PATHWAY	hsa04810:Regulation of actin cytoskeleton	18	0.013651981	0.006104412	ARHGEF4, FGFR1, MYL2, ACTN4, MYLPF, MYLK2, PIP5K1A, PPP1CC, PPP1CB, ITGB1, CRKL, RAC2, GSN, ITGB6, RAC1, PDGFRB, FGF1, FGF2	286	210	6879	2.061638362	0.783633194	0.783633194	7.646372654
KEGG_PATHWAY	hsa04510:Focal adhesion	17	0.012893537	0.011260489	COL4A4, CAV2, MYL2, ACTN4, TNC, MYLPF, MYLK2, PPP1CC, FLNC, PPP1CB, ITGB1, CRKL, RAC2, TNR, ITGB6, RAC1, PDGFRB	286	206	6879	1.98491072	0.94105156	0.757207002	13.68047738
KEGG_PATHWAY	hsa04015:Rap1 signaling pathway	17	0.012893537	0.013352782	PRKCZ, FGFR1, MAGI3, DRD2, LPAR3, ITGB1, RGS14, DOCK4, CRKL, RAC2, CNR1, RAC1, PDGFRB, FGF1, FGF2, PRKD3, LCP2	286	210	6879	1.947102897	0.965288461	0.673794494	16.02356594
KEGG_PATHWAY	hsa01230:Biosynthesis of amino acids	8	0.006067547	0.028798051	BCAT1, ALDOB, PGAM1, IDH2, IDH3B, TKT, PFKM, PSAT1	286	72	6879	2.672494172	0.999327974	0.83899232	31.58696805
KEGG_PATHWAY	hsa01130:Biosynthesis of antibiotics	16	0.012135094	0.029546099	LDHC, BCAT1, UAP1, ALDOB, PGAM1, IDH3B, TKT, PFKM, AMPD2, AMPD1, SDHB, PGM1, IDH2, PSAT1, HADH, UGP2	286	212	6879	1.815279061	0.999445722	0.77677362	32.26835758
KEGG_PATHWAY	hsa02010:ABC transporters	6	0.00455066	0.034189753	ABCA8, ABCC9, ABCC8, ABCG4, ABCB5, ABCA12	286	44	6879	3.279879212	0.999832909	0.765311381	36.36000728
KEGG_PATHWAY	hsa04260:Cardiac muscle contraction	8	0.006067547	0.034978928	MYL2, CYC1, COX8A, CACNG5, CACNB1, CACNG3, CACNG1, TPM3	286	75	6879	2.565594406	0.999863793	0.719622778	37.03225054
KEGG_PATHWAY	hsa05410:Hypertrophic cardiomyopathy (HCM)	8	0.006067547	0.04198252	MYL2, ITGB6, CACNG5, CACNB1, CACNG3, CACNG1, ITGB1, TPM3	286	78	6879	2.466917698	0.999977953	0.738230046	42.71735588
KEGG_PATHWAY	hsa05016:Huntington's disease	14	0.010618207	0.055029537	DNAH9, DNAH17, COX8A, CYC1, PPARGC1A, DNAH5, PPIF, SDHB, TFAM, NDUFS6, AP2B1, CASP8, CREB3L3, DNAL1	286	192	6879	1.753824301	0.999999285	0.792425901	52.06427418
KEGG_PATHWAY	hsa05231:Choline metabolism in cancer	9	0.00682599	0.057471174	SLC44A1, RAC2, SLC44A4, RAC1, PDGFRB, SLC22A3, DGKH, PIP5K1A, PLPP1	286	101	6879	2.143287406	0.999999625	0.772298426	53.64860978
KEGG_PATHWAY	hsa05414:Dilated cardiomyopathy	8	0.006067547	0.058570217	MYL2, ITGB6, CACNG5, CACNB1, CACNG3, CACNG1, ITGB1, TPM3	286	84	6879	2.290709291	0.99999972	0.746328772	54.34586254
KEGG_PATHWAY	hsa04666:Fc gamma R-mediated phagocytosis	8	0.006067547	0.058570217	CRKL, RAC2, GSN, RAC1, ASAP1, PIP5K1A, PLPP1, BIN1	286	84	6879	2.290709291	0.99999972	0.746328772	54.34586254
KEGG_PATHWAY	hsa05134:Legionellosis	6	0.00455066	0.071634844	EEF1A1, ARF1, CASP8, TLR4, SAR1B, HSPA8	286	54	6879	2.672494172	0.999999991	0.787442875	61.92528139
KEGG_PATHWAY	hsa04144:Endocytosis	16	0.012135094	0.074598461	PRKCZ, CAV2, CHMP4B, CAPZA2, ASAP1, PIP5K1A, AP2B1, DAB2, SMAP1, ARF1, RBSN, RAB10, BIN1, AGAP2, HSPA8, EPN2	286	241	6879	1.596842991	0.999999996	0.774833289	63.47440738
KEGG_PATHWAY	hsa04975:Fat digestion and absorption	5	0.003792217	0.076316871	CEL, CD36, PLA2G2E, PLPP1, PLA2G2F	286	39	6879	3.083647122	0.999999998	0.757707771	64.34578445
KEGG_PATHWAY	hsa04931:Insulin resistance	9	0.00682599	0.078542316	PPP1R3E, PRKCZ, CD36, CREB3L3, PPP1R3A, PPP1CC, PPARGC1A, PPP1CB, STAT3	286	108	6879	2.004370629	0.999999999	0.744186613	65.44575862
KEGG_PATHWAY	hsa05200:Pathways in cancer	23	0.017444198	0.091086613	COL4A4, E2F1, FGFR1, RXRA, LPAR3, FZD3, DAPK2, ITGB1, SHH, STAT3, RAD51, TPM3, CRKL, RAC2, RASGRP1, CASP8, RAC1, PDGFRB, WNT9A, AXIN2, FGF1, RUNX1, FGF2	286	393	6879	1.407649602	1	0.775139037	71.08204733
KEGG_PATHWAY	hsa04390:Hippo signaling pathway	11	0.008342877	0.095787034	PRKCZ, YWHAG, FZD3, TEAD3, WNT9A, AXIN2, FGF1, SNAI2, PPP1CC, PPP1CB, BMP5	286	151	6879	1.752165053	1	0.772530851	72.96571471
